# Supplementary material for: Bioinformatic analysis of membrane and associated proteins in murine cardiomyocytes and human myocardium
Source: Sci Data. 2020 Dec 1;7:425. doi: 10.1038/s41597-020-00762-1 (PMC7708497; doi:10.1038/s41597-020-00762-1)
Supplement: Supplementary file 1 — Supplemental Table 1 [file 41597_2020_762_MOESM1_ESM.xlsx]

## Sheet: Ranking System
Ranking Criteria
1	Subcellular Localization
	Score	Assignment
	2	Membrane in Human and Mouse
	1	Membrane in Mouse
	1	Membrane in Human
	0	Not assigned
	-1	Non- Membrane (ER,Mito,Nuc)
2	MGI Phenotype
	Score	Assignment
	1	Unknown
	0	Not in list
	-1	In the list (known)
3	3 x Heart Miroarray
	Score	Assignment
	1	Yes
	0	No

## Sheet: Total Score
hs_sw	hs_sw_id	hs_gene	mm_sw	mm_sw_id	mm_gene	evidence	total score	hs_subcell_loc	mm_subcell_loc	mgi_phenotype	heart3x	hs_subcell_loc	mm_subcell_loc
STOM_HUMAN	P27105	STOM	STOM_MOUSE	P54116	Stom	M	4	1	1	1	1	Cytockeleton; Membrane; Peripheral membrane protein	Cytockeleton; Membrane; Peripheral membrane protein
CTND1_HUMAN	O60716	CTNND1	CTND1_MOUSE	P30999	Ctnnd1	M	4	1	1	1	1	Cytoplasm; Nucleus; Cell membrane	Cytoplasm; Nucleus; Cell membrane
REEP5_HUMAN	Q00765	REEP5	REEP5_MOUSE	Q60870	Reep5	HM	4	1	1	1	1	Endoplasmic reticulum; Membrane; Multi-pass membrane protein	Endoplasmic reticulum; Membrane; Multi-pass membrane protein
TMM65_HUMAN	Q6PI78	TMEM65	TMM65_MOUSE	Q4VAE3	Tmem65	HM	4	1	1	1	1	Membrane; Multi-pass membrane protein	Membrane; Multi-pass membrane protein
MOT1_HUMAN	P53985	SLC16A1	MOT1_MOUSE	P53986	Slc16a1	M	4	1	1	1	1	Membrane; Multi-pass membrane protein	Membrane; Multi-pass membrane protein
MYADM_HUMAN	Q96S97	MYADM	MYADM_MOUSE	O35682	Myadm	M	4	1	1	1	1	Membrane; Multi-pass membrane protein	Membrane; Multi-pass membrane protein
S12A7_HUMAN	Q9Y666	SLC12A7	S12A7_MOUSE	Q9WVL3	Slc12a7	M	4	1	1	1	1	Membrane; Multi-pass membrane protein	Membrane; Multi-pass membrane protein
TLN2_HUMAN	Q9Y4G6	TLN2	TLN2_MOUSE	Q71LX4	Tln2	M	4	1	1	1	1	Membrane; Peripheral membrane protein; Cytoplasm	Membrane; Peripheral membrane protein; Cytoplasm
MOES_HUMAN	P26038	MSN	MOES_MOUSE	P26041	Msn	M	4	1	1	1	1	Membrane; Peripheral membrane protein; Cytoplasm; Cytoskeleton	Membrane; Peripheral membrane protein; Cytoplasm; Cytoskeleton
FLOT1_HUMAN	O75955	FLOT1	FLOT1_MOUSE	O08917	Flot1	M	4	1	1	1	1	Membrane; Peripheral membrane protein; Endosome	Membrane; Peripheral membrane protein; Endosome
SNTA1_HUMAN	Q13424	SNTA1	SNTA1_MOUSE	Q61234	Snta1	M	4	1	1	1	1	Membrane; Sarcolemma; Peripheral membrane protein; Cytoskeleton	Membrane; Sarcolemma; Peripheral membrane protein; Cytoskeleton
DYSF_HUMAN	O75923	DYSF	DYSF_MOUSE	Q9ESD7	Dysf	M	4	1	1	1	1	Membrane; Sarcolemma; Single-pass membrane protein	Membrane; Sarcolemma; Single-pass membrane protein
AOC3_HUMAN	Q16853	AOC3	AOC3_MOUSE	O70423	Aoc3	M	4	1	1	1	1	Membrane; Single-pass membrane protein	Membrane; Single-pass membrane protein
FA36A_HUMAN	Q5RI15	FAM36A	FA36A_MOUSE	Q9D7J4	Fam36a	M	4	1	1	1	1	Mitochondrion inner membrane; Multi-pass membrane protein	Mitochondrion inner membrane; Multi-pass membrane protein
F162A_HUMAN	Q96A26	FAM162A	F162A_MOUSE	Q9D6U8	Fam162a	H	4	1	1	1	1	Mitochondrion; Membrane; Single-pass membrane protein	Mitochondrion; Membrane; Single-pass membrane protein
LAMA2_HUMAN	P24043	LAMA2	LAMA2_MOUSE	Q60675	Lama2	M	4	1	1	1	1	Secreted, extracellular space, extracellular matrix, basement membrane	Secreted, extracellular space, extracellular matrix, basement membrane
LAMB2_HUMAN	P55268	LAMB2	LAMB2_MOUSE	Q61292	Lamb2	M	4	1	1	1	1	Secreted, extracellular space, extracellular matrix, basement membrane	Secreted, extracellular space, extracellular matrix, basement membrane
PGS1_HUMAN	P21810	BGN	PGS1_MOUSE	P28653	Bgn	M	4	1	1	1	1	Secreted; extracellular space; extracellular matrix	Secreted; extracellular space; extracellular matrix
DJC10_HUMAN	Q8IXB1	DNAJC10	DJC10_MOUSE	Q9DC23	Dnajc10	HM	3	1	1	1	0	Endoplasmic reticulum lumen	Endoplasmic reticulum lumen
TMTC3_HUMAN	Q6ZXV5	TMTC3	TMTC3_MOUSE	Q8BRH0	Tmtc3	M	3	1	1	1	0	Endoplasmic reticulum; Membrane; Multi-pass membrane protein	Endoplasmic reticulum; Membrane; Multi-pass membrane protein
ABD12_HUMAN	Q8N2K0	ABHD12	ABD12_MOUSE	Q99LR1	Abhd12	M	3	1	1	1	0	Endoplasmic reticulum; Single-pass membrane protein	Mitochondrion; Endoplasmic reticulum; Single-pass membrane protein
TM9S4_HUMAN	Q92544	TM9SF4	TM9S4_MOUSE	Q8BH24	Tm9sf4	M	3	1	1	1	0	Golgi apparatus; Membrane; Multi-pass membrane protein	Golgi apparatus; Membrane; Multi-pass membrane protein
RAB5B_HUMAN	P61020	RAB5B	RAB5B_MOUSE	P61021	Rab5b	M	3	1	1	1	0	Membrane; Endosome; Lipid-anchor; Melanosome	Membrane; Endosome; Lipid-anchor; Melanosome
THY1_HUMAN	P04216	THY1	THY1_MOUSE	P01831	Thy1	HM	3	1	1	1	0	Membrane; GPI-anchor	Membrane; GPI-anchor
RRAS_HUMAN	P10301	RRAS	RRAS_MOUSE	P10833	Rras	M	3	1	1	0	1	Membrane; Lipid-anchor	Membrane; Lipid-anchor
CLPT1_HUMAN	O96005	CLPTM1	CLPT1_MOUSE	Q8VBZ3	Clptm1	HM	3	1	1	1	0	Membrane; Multi-pass membrane protein	Membrane; Multi-pass membrane protein
CTL2_HUMAN	Q8IWA5	SLC44A2	CTL2_MOUSE	Q8BY89	Slc44a2	M	3	1	1	1	0	Membrane; Multi-pass membrane protein	Membrane; Multi-pass membrane protein
ADCY5_HUMAN	O95622	ADCY5	ADCY5_MOUSE	P84309	Adcy5	M	3	1	1	1	0	Membrane; Multi-pass membrane protein	Membrane; Multi-pass membrane protein
CD81_HUMAN	P60033	CD81	CD81_MOUSE	P35762	Cd81	H	3	1	1	1	0	Membrane; Multi-pass membrane protein	Membrane; Multi-pass membrane protein
SRBS1_HUMAN	Q9BX66	SORBS1	SRBS1_MOUSE	Q62417	Sorbs1	M	3	1	1	0	1	Membrane; Nucleus; Cytoskeleton	Nucleus; Cell membrane; Cytoskeleton
ADDA_HUMAN	P35611	ADD1	ADDA_MOUSE	Q9QYC0	Add1	M	3	1	1	1	0	Membrane; Peripheral membrane protein; Cytoskeleton	Membrane; Peripheral membrane protein; Cytoskeleton
ESYT1_HUMAN	Q9BSJ8	ESYT1	ESYT1_MOUSE	Q3U7R1	Esyt1	M	3	1	1	1	0	Membrane; Peripheral membrane protein; Endoplasmic reticulum; Multi-pass membrane protein	Membrane; Peripheral membrane protein; Endoplasmic reticulum; Multi-pass membrane protein
RB11A_HUMAN	P62491	RAB11A	RB11A_MOUSE	P62492	Rab11a	H	3	1	1	1	0	Membrane; Recycling endosome membrane; Lipid-anchor	Membrane; Recycling endosome membrane; Lipid-anchor
SNTB1_HUMAN	Q13884	SNTB1	SNTB1_MOUSE	Q99L88	Sntb1	M	3	1	1	1	0	Membrane; Sarcolemma; Peripheral membrane protein; Cytoskeleton	Membrane; Sarcolemma; Peripheral membrane protein; Cytoskeleton
CBPD_HUMAN	O75976	CPD	CBPD_MOUSE	O89001	Cpd	HM	3	1	1	1	0	Membrane; Single-pass membrane protein	Membrane; Single-pass membrane protein
AT1B3_HUMAN	P54709	ATP1B3	AT1B3_MOUSE	P97370	Atp1b3	M	3	1	1	1	0	Membrane; Single-pass membrane protein	Membrane; Single-pass membrane protein
NPTN_HUMAN	Q9Y639	NPTN	NPTN_MOUSE	P97300	Nptn	M	3	1	1	1	0	Membrane; Single-pass membrane protein	Membrane; Single-pass membrane protein
PGRC2_HUMAN	O15173	PGRMC2	PGRC2_MOUSE	Q80UU9	Pgrmc2	M	3	1	1	1	0	Membrane; Single-pass membrane protein	Membrane; Single-pass membrane protein
CD166_HUMAN	Q13740	ALCAM	CD166_MOUSE	Q61490	Alcam	M	3	1	1	1	0	Membrane; Single-pass membrane protein	Membrane; Single-pass membrane protein
ITA1_HUMAN	P56199	ITGA1	ITA1_MOUSE	Q3V3R4	Itga1	HM	3	1	1	1	0	Membrane; Single-pass membrane protein	Membrane; Single-pass membrane protein
BASI_HUMAN	P35613	BSG	BASI_MOUSE	P18572	Bsg	M	3	1	1	1	0	Membrane; Single-pass membrane protein; Melanosome	Membrane; Single-pass membrane protein; Melanosome
STML2_HUMAN	Q9UJZ1	STOML2	STML2_MOUSE	Q99JB2	Stoml2	M	3	1	1	1	0	Mitochondrion inner membrane; Cell membrane; Peripheral membrane protein; Cytoskeleton	Mitochondrion inner membrane; Cell membrane; Peripheral membrane protein; Cytoskeleton
APOOL_HUMAN	Q6UXV4	APOOL	APOOL_MOUSE	Q78IK4	Apool	M	3	1	1	0	1	Mitochondrion inner membrane; Multi-pass membrane protein	Mitochondrion inner membrane; Multi-pass membrane protein
VAPA_HUMAN	Q9P0L0	VAPA	VAPA_MOUSE	Q9WV55	Vapa	M	3	1	1	1	0	Nucleus membrane; Membrane; Single-pass membrane protein; Endoplasmic reticulum	Nucleus membrane; Membrane; Single-pass membrane protein; Endoplasmic reticulum
ADPGK_HUMAN	Q9BRR6	ADPGK	ADPGK_MOUSE	Q8VDL4	Adpgk	HM	3	1	1	1	0	Secreted	Secreted
CO4A1_HUMAN	P02462	COL4A1	CO4A1_MOUSE	P02463	Col4a1	M	3	1	1	0	1	Secreted, extracellular space, extracellular matrix, basement membrane	Secreted, extracellular space, extracellular matrix, basement membrane
LAMC1_HUMAN	P11047	LAMC1	LAMC1_MOUSE	P02468	Lamc1	M	3	1	1	0	1	Secreted, extracellular space, extracellular matrix, basement membrane	Secreted, extracellular space, extracellular matrix, basement membrane
SGCB_HUMAN	Q16585	SGCB	SGCB_MOUSE	P82349	Sgcb	M	2	1	1	-1	1	Cytockeleton; Sarcolemma; Single-pass membrane protein	Cytockeleton; Sarcolemma; Single-pass membrane protein
SGCG_HUMAN	Q13326	SGCG	SGCG_MOUSE	P82348	Sgcg	M	2	1	1	-1	1	Cytockeleton; Sarcolemma; Single-pass membrane protein	Cytockeleton; Sarcolemma; Single-pass membrane protein
DTNA_HUMAN	Q9Y4J8	DTNA	DTNA_MOUSE	Q9D2N4	Dtna	M	2	1	1	-1	1	Cytoplasm; Cell membrane	Cytoplasm; Cell membrane
SYP2L_HUMAN	Q9H987	SYNPO2L	SYP2L_MOUSE	Q8BWB1	Synpo2l	M	2	1	-1	1	1	Cytoskeleton	Cytoskeleton
MYOM1_HUMAN	P52179	MYOM1	MYOM1_MOUSE	Q62234	Myom1	M	2	0	0	1	1	Cytoskeleton, M-line	Cytoskeleton, M-line
MYL3_HUMAN	P08590	MYL3	MYL3_MOUSE	P09542	Myl3	M	2	0	0	1	1	Cytoskeleton, myosin complex	Cytoskeleton, myosin complex
PLAK_HUMAN	P14923	JUP	PLAK_MOUSE	Q02257	Jup	M	2	1	1	-1	1	Cytoskeleton; Cell junction; Membrane	Cytoskeleton; Cell junction; Membrane
CTNA3_HUMAN	Q9UI47	CTNNA3	CTNA3_MOUSE	Q65CL1	Ctnna3	M	2	1	1	-1	1	Cytoskeleton. Note=Localizes to intercalated disks of cardiomyocytes and in peritubular myoid cells of testis, and colocalizes with CTNNA1 and CTNNA2.	Cytoskeleton. Note=Localizes to intercalated disks of cardiomyocytes and in peritubular myoid cells of testis, and colocalizes with CTNNA1 and CTNNA2.
RAP1B_HUMAN	P61224	RAP1B	RAP1B_MOUSE	Q99JI6	Rap1b	HM	2	1	1	0	0	Cytosol; Cell membrane; Cell junction	Cytosol; Cell membrane; Cell junction
STRN3_HUMAN	Q13033	STRN3	STRN3_MOUSE	Q9ERG2	Strn3	H	2	1	1	0	0	Cytosol; Membrane; Peripheral membrane protein	Cytosol; Membrane; Peripheral membrane protein
FAHD1_HUMAN	Q6P587	FAHD1	FAHD1_MOUSE	Q8R0F8	Fahd1	M	2	0	0	1	1	Cytosol; Mitochondrion	Cytosol; Mitochondrion
CD36_HUMAN	P16671	CD36	CD36_MOUSE	Q08857	Cd36	M	2	1	1	-1	1	Golgi apparatus; Membrane; Multi-pass membrane protein	Golgi apparatus; Membrane; Multi-pass membrane protein
COQ6_HUMAN	Q9Y2Z9	COQ6	COQ6_MOUSE	Q8R1S0	Coq6	M	2	0	0	1	1	Golgi apparatus; Mitochondrion inner membrane; peripheral membrane protein	Golgi apparatus; Mitochondrion inner membrane; peripheral membrane protein
K2C1_HUMAN	P04264	KRT1	K2C1_MOUSE	P04104	Krt1	H	2	1	1	0	0	Membrane; Cell membrane	Membrane; Cell membrane
RAP1A_HUMAN	P62834	RAP1A	RAP1A_MOUSE	P62835	Rap1a	M	2	1	1	0	0	Membrane; Lipid-anchor; Endosome; Cell junction	Membrane; Lipid-anchor; Endosome; Cell junction
NAC1_HUMAN	P32418	SLC8A1	NAC1_MOUSE	P70414	Slc8a1	HM	2	1	1	-1	1	Membrane; Multi-pass membrane protein	Membrane; Multi-pass membrane protein
ADCY6_HUMAN	O43306	ADCY6	ADCY6_MOUSE	Q01341	Adcy6	M	2	1	1	-1	1	Membrane; Multi-pass membrane protein	Membrane; Multi-pass membrane protein
POPD1_HUMAN	Q8NE79	BVES	POPD1_MOUSE	Q9ES83	Bves	M	2	1	1	-1	1	Membrane; Multi-pass membrane protein; Cell junction; Tight junction	Membrane; Multi-pass membrane protein; Cell junction; Tight junction
CXA1_HUMAN	P17302	GJA1	CXA1_MOUSE	P23242	Gja1	M	2	1	1	-1	1	Membrane; Multi-pass membrane protein; Endoplasmic reticulum	Membrane; Multi-pass membrane protein; Endoplasmic reticulum
COBL_HUMAN	O75128	COBL	COBL_MOUSE	Q5NBX1	Cobl	HM	2	0	0	1	1	Membrane; Peripheral membrane protein; Cytoskeleton	Membrane; Peripheral membrane protein; Cytoskeleton
JPH2_HUMAN	Q9BR39	JPH2	JPH2_MOUSE	Q9ET78	Jph2	M	2	1	1	-1	1	Membrane; Peripheral membrane protein; Endoplasmic reticulum	Membrane; Peripheral membrane protein; Endoplasmic reticulum
POPD2_HUMAN	Q9HBU9	POPDC2	POPD2_MOUSE	Q9ES82	Popdc2	M	2	1	1	-1	1	Membrane; Sarcolemma; Multi-pass membrane protein	Membrane; Sarcolemma; Multi-pass membrane protein
ANTR2_HUMAN	P58335	ANTXR2	ANTR2_MOUSE	Q6DFX2	Antxr2	HM	2	1	1	-1	1	Membrane; Single-pass membrane protein	Membrane; Single-pass membrane protein
TFR1_HUMAN	P02786	TFRC	TFR1_MOUSE	Q62351	Tfrc	HM	2	1	1	-1	1	Membrane; Single-pass membrane protein	Membrane; Single-pass membrane protein
DSC2_HUMAN	Q02487	DSC2	DSC2_MOUSE	P55292	Dsc2	HM	2	1	1	-1	1	Membrane; Single-pass membrane protein	Membrane; Single-pass membrane protein
ITA7_HUMAN	Q13683	ITGA7	ITA7_MOUSE	Q61738	Itga7	H	2	1	1	-1	1	Membrane; Single-pass membrane protein	Membrane; Single-pass membrane protein
PTPRM_HUMAN	P28827	PTPRM	PTPRM_MOUSE	P28828	Ptprm	M	2	1	1	-1	1	Membrane; Single-pass membrane protein	Membrane; Single-pass membrane protein
BCAM_HUMAN	P50895	BCAM	BCAM_MOUSE	Q9R069	Bcam	M	2	1	1	-1	1	Membrane; Single-pass membrane protein	Membrane; Single-pass membrane protein
CADH2_HUMAN	P19022	CDH2	CADH2_MOUSE	P15116	Cdh2	M	2	1	1	-1	1	Membrane; Single-pass membrane protein; Cell junction	Membrane; Single-pass membrane protein; Cell junction
CXAR_HUMAN	P78310	CXADR	CXAR_MOUSE	P97792	Cxadr	HM	2	1	1	-1	1	Membrane; Single-pass membrane protein; Tight junction	Membrane; Single-pass membrane protein; Tight junction
CLPB_HUMAN	Q9H078	CLPB	CLPB_MOUSE	Q60649	Clpb	HM	2	0	0	1	1	Mitochondrion	Mitochondrion
BR44_HUMAN	O95563	BRP44	BR44_MOUSE	Q9D023	Brp44	HM	2	0	0	1	1	Mitochondrion inner membrane; Multi-pass membrane protein	Mitochondrion inner membrane; Multi-pass membrane protein
TBRG4_HUMAN	Q969Z0	TBRG4	TBRG4_MOUSE	Q91YM4	Tbrg4	M	2	0	0	1	1	Mitochondrion matrix	Mitochondrion matrix
NIPS2_HUMAN	O75323	GBAS	NIPS2_MOUSE	O55126	Gbas	M	2	0	0	1	1	Mitochondrion outer membrane; Cytoplasm	Mitochondrion outer membrane; Cytoplasm
D39U1_HUMAN	Q9NRG7	SDR39U1	D39U1_MOUSE	Q5M8N4	Sdr39u1	HM	2	0	0	1	1	Nucleus	Not assigned
GNA13_HUMAN	Q14344	GNA13	GNA13_MOUSE	P27601	Gna13	HM	2	1	1	0	0	Nucleus; Membrane; Melanosome	Nucleus; Membrane; Melanosome
DAG1_HUMAN	Q14118	DAG1	DAG1_MOUSE	Q62165	Dag1	M	2	1	1	-1	1	Nucleus; Membrane; Single-pass membrane protein	Nucleus; Membrane; Single-pass membrane protein
SPRY4_HUMAN	Q8WW59	SPRYD4	SPRY4_MOUSE	Q91WK1	Spryd4	M	2	0	0	1	1	Nucleus; Mitochondrion	Nucleus; Mitochondrion
NID1_HUMAN	P14543	NID1	NID1_MOUSE	P10493	Nid1	HM	2	1	1	-1	1	Secreted, extracellular space, extracellular matrix, basement membrane	Secreted, extracellular space, extracellular matrix, basement membrane
LAMA5_HUMAN	O15230	LAMA5	LAMA5_MOUSE	Q61001	Lama5	M	2	1	1	-1	1	Secreted, extracellular space, extracellular matrix, basement membrane	Secreted, extracellular space, extracellular matrix, basement membrane
PGBM_HUMAN	P98160	HSPG2	PGBM_MOUSE	Q05793	Hspg2	M	2	1	1	-1	1	Secreted, extracellular space, extracellular matrix, basement membrane	Secreted, extracellular space, extracellular matrix, basement membrane
LIPL_HUMAN	P06858	LPL	LIPL_MOUSE	P11152	Lpl	M	2	1	1	-1	1	Secreted; extracellular matrix; Membrane; Peripheral membrane protein	Secreted; extracellular matrix; Membrane; Peripheral membrane protein
FBN1_HUMAN	P35555	FBN1	FBN1_MOUSE	Q61554	Fbn1	M	2	1	1	-1	1	Secreted; extracellular space; extracellular matrix	Secreted; extracellular space; extracellular matrix
LAMA4_HUMAN	Q16363	LAMA4	LAMA4_MOUSE	P97927	Lama4	M	2	1	1	-1	1	Secreted; extracellular space; extracellular matrix	Secreted; extracellular space; extracellular matrix
MFGM_HUMAN	Q08431	MFGE8	MFGM_MOUSE	P21956	Mfge8	HM	2	1	1	0	0	Secreted; Membrane; Peripheral membrane protein	Secreted; Membrane; Peripheral membrane protein
AMD_HUMAN	P19021	PAM	AMD_MOUSE	P97467	Pam	HM	2	1	1	-1	1	Secretory vesicle membrane; Single-pass membrane protein	Secretory vesicle membrane; Single-pass membrane protein
NSDHL_HUMAN	Q15738	NSDHL	NSDHL_MOUSE	Q9R1J0	Nsdhl	M	1	1	1	-1	0	Endoplasmic reticulum; Single-pass membrane protein	Endoplasmic reticulum; Single-pass membrane protein
RAB4A_HUMAN	P20338	RAB4A	RAB4A_MOUSE	P56371	Rab4a	H	1	1	1	-1	0	Endosome; Peripheral membrane protein; Membrane	Endosome; Peripheral membrane protein; Membrane
GSLG1_HUMAN	Q92896	GLG1	GSLG1_MOUSE	Q61543	Glg1	H	1	-1	1	1	0	Golgi apparatus membrane; Single-pass membrane protein	Golgi apparatus membrane; Single-pass membrane protein
STX12_HUMAN	Q86Y82	STX12	STX12_MOUSE	Q9ER00	Stx12	H	1	1	-1	1	0	Golgi apparatus membrane; Single-pass membrane protein; Endosome membrane	Golgi apparatus membrane; Single-pass membrane protein; Endosome membrane
ADA10_HUMAN	O14672	ADAM10	ADA10_MOUSE	O35598	Adam10	M	1	1	1	-1	0	Golgi apparatus; Membrane; Single-pass membrane protein	Golgi apparatus; Membrane; Single-pass membrane protein
CTNB1_HUMAN	P35222	CTNNB1	CTNB1_MOUSE	Q02248	Ctnnb1	M	1	1	1	-1	0	Membrane; Cytoskeleton; Cell junction	Membrane; Cytoskeleton; Cell junction
BASP1_HUMAN	P80723	BASP1	BASP1_MOUSE	Q91XV3	Basp1	M	1	1	1	-1	0	Membrane; Lipid-anchor	Membrane; Lipid-anchor
RAC1_HUMAN	P63000	RAC1	RAC1_MOUSE	P63001	Rac1	H	1	1	1	-1	0	Membrane; Lipid-anchor; Cytoplasm	Membrane; Lipid-anchor; Cytoplasm
RASK_HUMAN	P01116	KRAS	RASK_MOUSE	P32883	Kras	M	1	1	1	-1	0	Membrane; Lipid-anchor; Cytoplasm	Membrane; Lipid-anchor; Cytoplasm
ALEX_HUMAN	P84996	GNAS	ALEX_MOUSE	Q6R0H6	Gnas	M	1	1	1	-1	0	Membrane; Peripheral membrane protein	Membrane; Peripheral membrane protein
GNAS1_HUMAN	Q5JWF2	GNAS	GNAS1_MOUSE	Q6R0H7	Gnas	M	1	1	1	-1	0	Membrane; Peripheral membrane protein	Membrane; Peripheral membrane protein
CTNA1_HUMAN	P35221	CTNNA1	CTNA1_MOUSE	P26231	Ctnna1	M	1	1	1	-1	0	Membrane; Peripheral membrane protein; Cytoskeleton; Cell junction	Membrane; Peripheral membrane protein; Cytoskeleton; Cell junction
DMD_HUMAN	P11532	DMD	DMD_MOUSE	P11531	Dmd	M	1	1	1	-1	0	Membrane; Peripheral membrane protein; Sarcolemma	Membrane; Peripheral membrane protein; Sarcolemma
MUC18_HUMAN	P43121	MCAM	MUC18_MOUSE	Q8R2Y2	Mcam	HM	1	1	1	-1	0	Membrane; Single-pass membrane protein	Membrane; Single-pass membrane protein
NICA_HUMAN	Q92542	NCSTN	NICA_MOUSE	P57716	Ncstn	HM	1	1	1	-1	0	Membrane; Single-pass membrane protein	Membrane; Single-pass membrane protein
ITAV_HUMAN	P06756	ITGAV	ITAV_MOUSE	P43406	Itgav	H	1	1	1	-1	0	Membrane; Single-pass membrane protein	Membrane; Single-pass membrane protein
ITB1_HUMAN	P05556	ITGB1	ITB1_MOUSE	P09055	Itgb1	HM	1	1	1	-1	0	Membrane; Single-pass membrane protein; Endosome; Melanosome	Membrane; Single-pass membrane protein; Endosome; Melanosome
MYOF_HUMAN	Q9NZM1	MYOF	MYOF_MOUSE	Q69ZN7	Myof	M	1	1	1	-1	0	Membrane; Single-pass membrane protein; Nucleus membrane	Membrane; Single-pass membrane protein; Nucleus membrane
AT1B1_HUMAN	P05026	ATP1B1	AT1B1_MOUSE	P14094	Atp1b1	M	1	1	1	-1	0	Membrane; Single-pass membrane protein; Sarcolemma	Membrane; Single-pass membrane protein; Sarcolemma
ABHDB_HUMAN	Q8NFV4	ABHD11	ABHDB_MOUSE	Q8K4F5	Abhd11	HM	1	0	0	1	0	Mitochondrion	Mitochondrion
DJC11_HUMAN	Q9NVH1	DNAJC11	DJC11_MOUSE	Q5U458	Dnajc11	M	1	0	0	1	0	Mitochondrion	Mitochondrion
S10AA_HUMAN	P60903	S100A10	S10AA_MOUSE	P08207	S100a10	H	1	0	0	1	0	Not assigned	Not assigned
THNS1_HUMAN	Q8IYQ7	THNSL1	THNS1_MOUSE	Q8BH55	Thnsl1	HM	1	0	0	1	0	Not assigned	Not assigned
AAKB2_HUMAN	O43741	PRKAB2	AAKB2_MOUSE	Q6PAM0	Prkab2	H	1	0	0	0	1	Not assigned	Not assigned
ACD10_HUMAN	Q6JQN1	ACAD10	ACD10_MOUSE	Q8K370	Acad10	M	1	0	0	1	0	Not assigned	Not assigned
ARVC_HUMAN	O00192	ARVCF	ARVC_MOUSE	P98203	Arvcf	M	1	0	0	1	0	Not assigned	Not assigned
GBB4_HUMAN	Q9HAV0	GNB4	GBB4_MOUSE	P29387	Gnb4	M	1	0	0	1	0	Not assigned	Not assigned
HDHD3_HUMAN	Q9BSH5	HDHD3	HDHD3_MOUSE	Q9CYW4	Hdhd3	M	1	0	0	1	0	Not assigned	Not assigned
K1C16_HUMAN	P08779	KRT16	K1C16_MOUSE	Q9Z2K1	Krt16	M	1	0	0	1	0	Not assigned	Not assigned
KTHY_HUMAN	P23919	DTYMK	KTHY_MOUSE	P97930	Dtymk	H	1	0	0	1	0	Not assigned	Not assigned
NDK3_HUMAN	Q13232	NME3	NDK3_MOUSE	Q9WV85	Nme3	H	1	0	0	1	0	Not assigned	Not assigned
UBP2L_HUMAN	Q14157	UBAP2L	UBP2L_MOUSE	Q80X50	Ubap2l	H	1	0	0	1	0	Not assigned	Not assigned
LC7L2_HUMAN	Q9Y383	LUC7L2	LC7L2_MOUSE	Q7TNC4	Luc7l2	HM	1	0	0	1	0	Nucleus; Nucleoplasm	Nucleus; Nucleoplasm
AT1A1_HUMAN	P05023	ATP1A1	AT1A1_MOUSE	Q8VDN2	Atp1a1	HM	1	1	1	-1	0	Sarcolemma; Multi-pass membrane protein	Sarcolemma; Multi-pass membrane protein
CS010_HUMAN	Q969H8	C19orf10	CS010_MOUSE	Q9CPT4	D17Wsu104e	M	1	1	1	-1	0	Secreted; Endoplasmic reticulum-Golgi intermediate compartment	Secreted; Endoplasmic reticulum-Golgi intermediate compartment
POSTN_HUMAN	Q15063	POSTN	POSTN_MOUSE	Q62009	Postn	HM	1	1	1	-1	0	Secreted; extracellular space; extracellular matrix	Secreted; extracellular space; extracellular matrix
FINC_HUMAN	P02751	FN1	FINC_MOUSE	P11276	Fn1	M	1	1	1	-1	0	Secreted; extracellular space; extracellular matrix	Secreted; extracellular space; extracellular matrix
BPHL_HUMAN	Q86WA6	BPHL	BPHL_MOUSE	Q8R164	Bphl	M	0	0	-1	1	0	Cytoplasm	Cytoplasm
PERI_HUMAN	P41219	PRPH	PERI_MOUSE	P15331	Prph	M	0	0	0	0	0	Cytoskeleton; Extracellular exosome	Cytoskeleton; Extracellular exosome
ACO13_HUMAN	Q9NPJ3	ACOT13	ACO13_MOUSE	Q9CQR4	Acot13	HM	0	-1	-1	1	1	Cytosol; Mitochondrion	Cytosol; Mitochondrion
MGST3_HUMAN	O14880	MGST3	MGST3_MOUSE	Q9CPU4	Mgst3	M	0	-1	-1	1	1	Endoplasmic reticulum membrane; Microsome membrane; Multi-pass membrane protein	Endoplasmic reticulum membrane; Microsome membrane; Multi-pass membrane protein
AL3A2_HUMAN	P51648	ALDH3A2	AL3A2_MOUSE	P47740	Aldh3a2	M	0	-1	-1	1	1	Endoplasmic reticulum membrane; Microsome membrane; Single-pass membrane protein	Endoplasmic reticulum membrane; Microsome membrane; Single-pass membrane protein
PGES2_HUMAN	Q9H7Z7	PTGES2	PGES2_MOUSE	Q8BWM0	Ptges2	M	0	-1	-1	1	1	Golgi apparatus membrane; Single-pass membrane protein	Golgi apparatus membrane; Single-pass membrane protein
PPAL_HUMAN	P11117	ACP2	PPAL_MOUSE	P24638	Acp2	HM	0	-1	-1	1	1	Lysosome membrane; Single-pass membrane protein	Lysosome membrane; Single-pass membrane protein
AATM_HUMAN	P00505	GOT2	AATM_MOUSE	P05202	Got2	M	0	-1	-1	1	1	Membrane; Mitochondrion matrix	Membrane; Mitochondrion matrix
OBSCN_HUMAN	Q5VST9	OBSCN	OBSCN_MOUSE	A2AAJ9	Obscn	M	0	-1	0	0	1	Membrane; Sarcolemma	Membrane; Sarcolemma; Secreted
MMSA_HUMAN	Q02252	ALDH6A1	MMSA_MOUSE	Q9EQ20	Aldh6a1	M	0	-1	-1	1	1	Mitochondrion	Mitochondrion
RM04_HUMAN	Q9BYD3	MRPL4	RM04_MOUSE	Q9DCU6	Mrpl4	HM	0	-1	-1	1	1	Mitochondrion	Mitochondrion
RM39_HUMAN	Q9NYK5	MRPL39	RM39_MOUSE	Q9JKF7	Mrpl39	HM	0	-1	-1	1	1	Mitochondrion	Mitochondrion
RRF2M_HUMAN	Q969S9	GFM2	RRF2M_MOUSE	Q8R2Q4	Gfm2	HM	0	-1	-1	1	1	Mitochondrion	Mitochondrion
3HIDH_HUMAN	P31937	HIBADH	3HIDH_MOUSE	Q99L13	Hibadh	M	0	-1	-1	1	1	Mitochondrion	Mitochondrion
ACON_HUMAN	Q99798	ACO2	ACON_MOUSE	Q99KI0	Aco2	M	0	-1	-1	1	1	Mitochondrion	Mitochondrion
ACPM_HUMAN	O14561	NDUFAB1	ACPM_MOUSE	Q9CR21	Ndufab1	M	0	-1	-1	1	1	Mitochondrion	Mitochondrion
CLYBL_HUMAN	Q8N0X4	CLYBL	CLYBL_MOUSE	Q8R4N0	Clybl	M	0	-1	-1	1	1	Mitochondrion	Mitochondrion
EFGM_HUMAN	Q96RP9	GFM1	EFGM_MOUSE	Q8K0D5	Gfm1	M	0	-1	-1	1	1	Mitochondrion	Mitochondrion
EFTU_HUMAN	P49411	TUFM	EFTU_MOUSE	Q8BFR5	Tufm	M	0	-1	-1	1	1	Mitochondrion	Mitochondrion
ES1_HUMAN	P30042	C21orf33	ES1_MOUSE	Q9D172	D10Jhu81e	M	0	-1	-1	1	1	Mitochondrion	Mitochondrion
GRP75_HUMAN	P38646	HSPA9	GRP75_MOUSE	P38647	Hspa9	M	0	-1	-1	1	1	Mitochondrion	Mitochondrion
GSTK1_HUMAN	Q9Y2Q3	GSTK1	GSTK1_MOUSE	Q9DCM2	Gstk1	M	0	-1	-1	1	1	Mitochondrion	Mitochondrion
HCD2_HUMAN	Q99714	HSD17B10	HCD2_MOUSE	O08756	Hsd17b10	M	0	-1	-1	1	1	Mitochondrion	Mitochondrion
HINT2_HUMAN	Q9BX68	HINT2	HINT2_MOUSE	Q9D0S9	Hint2	M	0	-1	-1	1	1	Mitochondrion	Mitochondrion
IDH3A_HUMAN	P50213	IDH3A	IDH3A_MOUSE	Q9D6R2	Idh3a	M	0	-1	-1	1	1	Mitochondrion	Mitochondrion
IDH3G_HUMAN	P51553	IDH3G	IDHG1_MOUSE	P70404	Idh3g	M	0	-1	-1	1	1	Mitochondrion	Mitochondrion
NDUS8_HUMAN	O00217	NDUFS8	NDUS8_MOUSE	Q8K3J1	Ndufs8	M	0	-1	-1	1	1	Mitochondrion	Mitochondrion
RM13_HUMAN	Q9BYD1	MRPL13	RM13_MOUSE	Q9D1P0	Mrpl13	M	0	-1	-1	1	1	Mitochondrion	Mitochondrion
RM44_HUMAN	Q9H9J2	MRPL44	RM44_MOUSE	Q9CY73	Mrpl44	M	0	-1	-1	1	1	Mitochondrion	Mitochondrion
RT28_HUMAN	Q9Y2Q9	MRPS28	RT28_MOUSE	Q9CY16	Mrps28	M	0	-1	-1	1	1	Mitochondrion	Mitochondrion
RT31_HUMAN	Q92665	MRPS31	RT31_MOUSE	Q61733	Mrps31	M	0	-1	-1	1	1	Mitochondrion	Mitochondrion
SUCA_HUMAN	P53597	SUCLG1	SUCA_MOUSE	Q9WUM5	Suclg1	M	0	-1	-1	1	1	Mitochondrion	Mitochondrion
SUCB1_HUMAN	Q9P2R7	SUCLA2	SUCB1_MOUSE	Q9Z2I9	Sucla2	M	0	-1	-1	1	1	Mitochondrion	Mitochondrion
SUCB2_HUMAN	Q96I99	SUCLG2	SUCB2_MOUSE	Q9Z2I8	Suclg2	M	0	-1	-1	1	1	Mitochondrion	Mitochondrion
THIL_HUMAN	P24752	ACAT1	THIL_MOUSE	Q8QZT1	Acat1	M	0	-1	-1	1	1	Mitochondrion	Mitochondrion
THIM_HUMAN	P42765	ACAA2	THIM_MOUSE	Q8BWT1	Acaa2	M	0	-1	-1	1	1	Mitochondrion	Mitochondrion
ETFD_HUMAN	Q16134	ETFDH	ETFD_MOUSE	Q921G7	Etfdh	HM	0	-1	-1	1	1	Mitochondrion inner membrane	Mitochondrion inner membrane
QCR1_HUMAN	P31930	UQCRC1	QCR1_MOUSE	Q9CZ13	Uqcrc1	HM	0	-1	-1	1	1	Mitochondrion inner membrane	Mitochondrion inner membrane
NDUS1_HUMAN	P28331	NDUFS1	NDUS1_MOUSE	Q91VD9	Ndufs1	M	0	-1	-1	1	1	Mitochondrion inner membrane	Mitochondrion inner membrane
NDUS3_HUMAN	O75489	NDUFS3	NDUS3_MOUSE	Q9DCT2	Ndufs3	M	0	-1	-1	1	1	Mitochondrion inner membrane	Mitochondrion inner membrane
NDUV2_HUMAN	P19404	NDUFV2	NDUV2_MOUSE	Q9D6J6	Ndufv2	M	0	-1	-1	1	1	Mitochondrion inner membrane	Mitochondrion inner membrane
QCR7_HUMAN	P14927	UQCRB	QCR7_MOUSE	Q9D855	Uqcrb	M	0	-1	-1	1	1	Mitochondrion inner membrane	Mitochondrion inner membrane
UQCC_HUMAN	Q9NVA1	UQCC	UQCC_MOUSE	Q9CWU6	Uqcc	M	0	-1	-1	1	1	Mitochondrion inner membrane	Mitochondrion inner membrane
CHCH3_HUMAN	Q9NX63	CHCHD3	CHCH3_MOUSE	Q9CRB9	Chchd3	HM	0	-1	-1	1	1	Mitochondrion inner membrane; Lipid-anchor; Intermembrane side; Mitochondrion	Mitochondrion inner membrane; Lipid-anchor; Intermembrane side; Mitochondrion
C560_HUMAN	Q99643	SDHC	C560_MOUSE	Q9CZB0	Sdhc	HM	0	-1	-1	1	1	Mitochondrion inner membrane; Multi-pass membrane protein	Mitochondrion inner membrane; Multi-pass membrane protein
MCAT_HUMAN	O43772	SLC25A20	MCAT_MOUSE	Q9Z2Z6	Slc25a20	HM	0	-1	-1	1	1	Mitochondrion inner membrane; Multi-pass membrane protein	Mitochondrion inner membrane; Multi-pass membrane protein
MPCP_HUMAN	Q00325	SLC25A3	MPCP_MOUSE	Q8VEM8	Slc25a3	M	0	-1	-1	1	1	Mitochondrion inner membrane; Multi-pass membrane protein	Mitochondrion inner membrane; Multi-pass membrane protein
NDUAB_HUMAN	Q86Y39	NDUFA11	NDUAB_MOUSE	Q9D8B4	Ndufa11	HM	0	-1	-1	1	1	Mitochondrion inner membrane; Multi-pass membrane protein	Mitochondrion inner membrane; Multi-pass membrane protein
NNTM_HUMAN	Q13423	NNT	NNTM_MOUSE	Q61941	Nnt	HM	0	-1	-1	1	1	Mitochondrion inner membrane; Multi-pass membrane protein	Mitochondrion inner membrane; Multi-pass membrane protein
M2OM_HUMAN	Q02978	SLC25A11	M2OM_MOUSE	Q9CR62	Slc25a11	HM	0	-1	-1	1	1	Mitochondrion inner membrane; Multi-pass membrane protein	Mitochondrion inner membrane; Multi-pass membrane protein
DHSA_HUMAN	P31040	SDHA	DHSA_MOUSE	Q8K2B3	Sdha	HM	0	-1	-1	1	1	Mitochondrion inner membrane; Peripheral membrane protein	Mitochondrion inner membrane; Peripheral membrane protein
NDUA8_HUMAN	P51970	NDUFA8	NDUA8_MOUSE	Q9DCJ5	Ndufa8	HM	0	-1	-1	1	1	Mitochondrion inner membrane; Peripheral membrane protein	Mitochondrion inner membrane; Peripheral membrane protein
NDUB9_HUMAN	Q9Y6M9	NDUFB9	NDUB9_MOUSE	Q9CQJ8	Ndufb9	HM	0	-1	-1	1	1	Mitochondrion inner membrane; Peripheral membrane protein	Mitochondrion inner membrane; Peripheral membrane protein
QCR2_HUMAN	P22695	UQCRC2	QCR2_MOUSE	Q9DB77	Uqcrc2	HM	0	-1	-1	1	1	Mitochondrion inner membrane; Peripheral membrane protein	Mitochondrion inner membrane; Peripheral membrane protein
ATPG_HUMAN	P36542	ATP5C1	ATPG_MOUSE	Q91VR2	Atp5c1	M	0	-1	-1	1	1	Mitochondrion inner membrane; Peripheral membrane protein	Mitochondrion inner membrane; Peripheral membrane protein
COQ3_HUMAN	Q9NZJ6	COQ3	COQ3_MOUSE	Q8BMS4	Coq3	M	0	-1	-1	1	1	Mitochondrion inner membrane; Peripheral membrane protein	Mitochondrion inner membrane; Peripheral membrane protein
COQ5_HUMAN	Q5HYK3	COQ5	COQ5_MOUSE	Q9CXI0	Coq5	M	0	-1	-1	1	1	Mitochondrion inner membrane; Peripheral membrane protein	Mitochondrion inner membrane; Peripheral membrane protein
DHSB_HUMAN	P21912	SDHB	DHSB_MOUSE	Q9CQA3	Sdhb	M	0	-1	-1	1	1	Mitochondrion inner membrane; Peripheral membrane protein	Mitochondrion inner membrane; Peripheral membrane protein
KCRS_HUMAN	P17540	CKMT2	KCRS_MOUSE	Q6P8J7	Ckmt2	M	0	1	-1	-1	1	Mitochondrion inner membrane; Peripheral membrane protein	Mitochondrion inner membrane; Peripheral membrane protein
NDUA5_HUMAN	Q16718	NDUFA5	NDUA5_MOUSE	Q9CPP6	Ndufa5	M	0	-1	-1	1	1	Mitochondrion inner membrane; Peripheral membrane protein	Mitochondrion inner membrane; Peripheral membrane protein
NDUA6_HUMAN	P56556	NDUFA6	NDUA6_MOUSE	Q9CQZ5	Ndufa6	M	0	-1	-1	1	1	Mitochondrion inner membrane; Peripheral membrane protein	Mitochondrion inner membrane; Peripheral membrane protein
NDUAC_HUMAN	Q9UI09	NDUFA12	NDUAC_MOUSE	Q7TMF3	Ndufa12	M	0	-1	-1	1	1	Mitochondrion inner membrane; Peripheral membrane protein	Mitochondrion inner membrane; Peripheral membrane protein
NDUBA_HUMAN	O96000	NDUFB10	NDUBA_MOUSE	Q9DCS9	Ndufb10	M	0	-1	-1	1	1	Mitochondrion inner membrane; Peripheral membrane protein	Mitochondrion inner membrane; Peripheral membrane protein
NDUS2_HUMAN	O75306	NDUFS2	NDUS2_MOUSE	Q91WD5	Ndufs2	M	0	-1	-1	1	1	Mitochondrion inner membrane; Peripheral membrane protein	Mitochondrion inner membrane; Peripheral membrane protein
NDUS5_HUMAN	O43920	NDUFS5	NDUS5_MOUSE	Q99LY9	Ndufs5	M	0	-1	-1	1	1	Mitochondrion inner membrane; Peripheral membrane protein	Mitochondrion inner membrane; Peripheral membrane protein
NDUV1_HUMAN	P49821	NDUFV1	NDUV1_MOUSE	Q91YT0	Ndufv1	M	0	-1	-1	1	1	Mitochondrion inner membrane; Peripheral membrane protein	Mitochondrion inner membrane; Peripheral membrane protein
NDUV3_HUMAN	P56181	NDUFV3	NDUV3_MOUSE	Q8BK30	Ndufv3	M	0	-1	-1	1	1	Mitochondrion inner membrane; Peripheral membrane protein	Mitochondrion inner membrane; Peripheral membrane protein
TIM44_HUMAN	O43615	TIMM44	TIM44_MOUSE	O35857	Timm44	M	0	-1	-1	1	1	Mitochondrion inner membrane; Peripheral membrane protein	Mitochondrion inner membrane; Peripheral membrane protein
CACP_HUMAN	P43155	CRAT	CACP_MOUSE	P47934	Crat	M	0	-1	-1	1	1	Mitochondrion inner membrane; Peripheral membrane protein;Peroxisome; Endoplasmic reticulum	Mitochondrion inner membrane; Peripheral membrane protein;Peroxisome; Endoplasmic reticulum
NDUA3_HUMAN	O95167	NDUFA3	NDUA3_MOUSE	Q9CQ91	Ndufa3	HM	0	-1	-1	1	1	Mitochondrion inner membrane; Single-pass membrane protein	Mitochondrion inner membrane; Single-pass membrane protein
NDUB5_HUMAN	O43674	NDUFB5	NDUB5_MOUSE	Q9CQH3	Ndufb5	HM	0	-1	-1	1	1	Mitochondrion inner membrane; Single-pass membrane protein	Mitochondrion inner membrane; Single-pass membrane protein
NDUB8_HUMAN	O95169	NDUFB8	NDUB8_MOUSE	Q9D6J5	Ndufb8	HM	0	-1	-1	1	1	Mitochondrion inner membrane; Single-pass membrane protein	Mitochondrion inner membrane; Single-pass membrane protein
NDUBB_HUMAN	Q9NX14	NDUFB11	NDUBB_MOUSE	O09111	Ndufb11	HM	0	-1	-1	1	1	Mitochondrion inner membrane; Single-pass membrane protein	Mitochondrion inner membrane; Single-pass membrane protein
NDUB4_HUMAN	O95168	NDUFB4	NDUB4_MOUSE	Q9CQC7	Ndufb4	M	0	-1	-1	1	1	Mitochondrion inner membrane; Single-pass membrane protein	Mitochondrion inner membrane; Single-pass membrane protein
NDUB6_HUMAN	O95139	NDUFB6	NDUB6_MOUSE	Q3UIU2	Ndufb6	M	0	-1	-1	1	1	Mitochondrion inner membrane; Single-pass membrane protein	Mitochondrion inner membrane; Single-pass membrane protein
CY1_HUMAN	P08574	CYC1	CY1_MOUSE	Q9D0M3	Cyc1	M	0	-1	-1	1	1	Mitochondrion inner membrane; Single-pass membrane protein	Mitochondrion inner membrane; Single-pass membrane protein
IMMT_HUMAN	Q16891	IMMT	IMMT_MOUSE	Q8CAQ8	Immt	HM	0	-1	-1	1	1	Mitochondrion inner membrane; Single-pass membrane protein	Mitochondrion inner membrane; Single-pass membrane protein
ACOT2_HUMAN	P49753	ACOT2	ACOT2_MOUSE	Q9QYR9	Acot2	M	0	-1	-1	1	1	Mitochondrion matrix	Mitochondrion matrix
AL1B1_HUMAN	P30837	ALDH1B1	AL1B1_MOUSE	Q9CZS1	Aldh1b1	M	0	-1	-1	1	1	Mitochondrion matrix	Mitochondrion matrix
AL4A1_HUMAN	P30038	ALDH4A1	AL4A1_MOUSE	Q8CHT0	Aldh4a1	M	0	-1	-1	1	1	Mitochondrion matrix	Mitochondrion matrix
CBR4_HUMAN	Q8N4T8	CBR4	CBR4_MOUSE	Q91VT4	Cbr4	M	0	-1	-1	1	1	Mitochondrion matrix	Mitochondrion matrix
CISY_HUMAN	O75390	CS	CISY_MOUSE	Q9CZU6	Cs	M	0	-1	-1	1	1	Mitochondrion matrix	Mitochondrion matrix
ECHM_HUMAN	P30084	ECHS1	ECHM_MOUSE	Q8BH95	Echs1	M	0	-1	-1	1	1	Mitochondrion matrix	Mitochondrion matrix
ETFA_HUMAN	P13804	ETFA	ETFA_MOUSE	Q99LC5	Etfa	M	0	-1	-1	1	1	Mitochondrion matrix	Mitochondrion matrix
ETFB_HUMAN	P38117	ETFB	ETFB_MOUSE	Q9DCW4	Etfb	M	0	-1	-1	1	1	Mitochondrion matrix	Mitochondrion matrix
GRPE1_HUMAN	Q9HAV7	GRPEL1	GRPE1_MOUSE	Q99LP6	Grpel1	M	0	-1	-1	1	1	Mitochondrion matrix	Mitochondrion matrix
IVD_HUMAN	P26440	IVD	IVD_MOUSE	Q9JHI5	Ivd	M	0	-1	-1	1	1	Mitochondrion matrix	Mitochondrion matrix
MAON_HUMAN	Q16798	ME3	MAON_MOUSE	Q8BMF3	Me3	M	0	-1	-1	1	1	Mitochondrion matrix	Mitochondrion matrix
MCCA_HUMAN	Q96RQ3	MCCC1	MCCA_MOUSE	Q99MR8	Mccc1	M	0	-1	-1	1	1	Mitochondrion matrix	Mitochondrion matrix
MCCB_HUMAN	Q9HCC0	MCCC2	MCCB_MOUSE	Q3ULD5	Mccc2	M	0	-1	-1	1	1	Mitochondrion matrix	Mitochondrion matrix
MDHM_HUMAN	P40926	MDH2	MDHM_MOUSE	P08249	Mdh2	M	0	-1	-1	1	1	Mitochondrion matrix	Mitochondrion matrix
MPPB_HUMAN	O75439	PMPCB	MPPB_MOUSE	Q9CXT8	Pmpcb	M	0	-1	-1	1	1	Mitochondrion matrix	Mitochondrion matrix
NDUA9_HUMAN	Q16795	NDUFA9	NDUA9_MOUSE	Q9DC69	Ndufa9	M	0	-1	-1	1	1	Mitochondrion matrix	Mitochondrion matrix
NDUAA_HUMAN	O95299	NDUFA10	NDUAA_MOUSE	Q99LC3	Ndufa10	M	0	-1	-1	1	1	Mitochondrion matrix	Mitochondrion matrix
ODBA_HUMAN	P12694	BCKDHA	ODBA_MOUSE	P50136	Bckdha	M	0	-1	-1	1	1	Mitochondrion matrix	Mitochondrion matrix
ODP2_HUMAN	P10515	DLAT	ODP2_MOUSE	Q8BMF4	Dlat	M	0	-1	-1	1	1	Mitochondrion matrix	Mitochondrion matrix
ODPB_HUMAN	P11177	PDHB	ODPB_MOUSE	Q9D051	Pdhb	M	0	-1	-1	1	1	Mitochondrion matrix	Mitochondrion matrix
ODPX_HUMAN	O00330	PDHX	ODPX_MOUSE	Q8BKZ9	Pdhx	M	0	-1	-1	1	1	Mitochondrion matrix	Mitochondrion matrix
PDK2_HUMAN	Q15119	PDK2	PDK2_MOUSE	Q9JK42	Pdk2	M	0	-1	-1	1	1	Mitochondrion matrix	Mitochondrion matrix
SCOT1_HUMAN	P55809	OXCT1	SCOT1_MOUSE	Q9D0K2	Oxct1	M	0	-1	-1	1	1	Mitochondrion matrix	Mitochondrion matrix
ODO1_HUMAN	Q02218	OGDH	ODO1_MOUSE	Q60597	Ogdh	M	0	-1	-1	1	1	Mitochondrion matrix; Nucleus	Mitochondrion matrix; Nucleus
SYJ2B_HUMAN	P57105	SYNJ2BP	SYJ2B_MOUSE	Q9D6K5	Synj2bp	HM	0	-1	-1	1	1	Mitochondrion outer membrane	Mitochondrion outer membrane; Single-pass membrane protein
RT4I1_HUMAN	Q8WWV3	RTN4IP1	RT4I1_MOUSE	Q924D0	Rtn4ip1	M	0	-1	-1	1	1	Mitochondrion outer membrane	Mitochondrion outer membrane
MTX2_HUMAN	O75431	MTX2	MTX2_MOUSE	O88441	Mtx2	M	0	-1	-1	1	1	Mitochondrion outer membrane; Mitochondrion	Mitochondrion outer membrane; Mitochondrion
SAM50_HUMAN	Q9Y512	SAMM50	SAM50_MOUSE	Q8BGH2	Samm50	M	0	-1	-1	1	1	Mitochondrion outer membrane; Multi-pass membrane protein	Mitochondrion outer membrane; Multi-pass membrane protein
MIRO2_HUMAN	Q8IXI1	RHOT2	MIRO2_MOUSE	Q8JZN7	Rhot2	M	0	-1	-1	1	1	Mitochondrion outer membrane; Single-pass membrane protein	Mitochondrion outer membrane; Single-pass membrane protein
NDUF4_HUMAN	Q9P032	NDUFAF4	NDUF4_MOUSE	Q9D1H6	Ndufaf4	M	0	-1	-1	1	1	Mitochondrion; Membrane; Lipid-anchor	Mitochondrion; Membrane; Lipid-anchor
AT5F1_HUMAN	P24539	ATP5F1	AT5F1_MOUSE	Q9CQQ7	Atp5f1	HM	0	-1	-1	1	1	Mitochondrion; Mitochondrion inner membrane	Mitochondrion; Mitochondrion inner membrane
ATPD_HUMAN	P30049	ATP5D	ATPD_MOUSE	Q9D3D9	Atp5d	M	0	-1	-1	1	1	Mitochondrion; Mitochondrion inner membrane	Mitochondrion; Mitochondrion inner membrane
ATPO_HUMAN	P48047	ATP5O	ATPO_MOUSE	Q9DB20	Atp5o	M	0	-1	-1	1	1	Mitochondrion; Mitochondrion inner membrane	Mitochondrion; Mitochondrion inner membrane
CIA30_HUMAN	Q9Y375	NDUFAF1	CIA30_MOUSE	Q9CWX2	Ndufaf1	HM	0	-1	-1	1	1	Mitochondrion; Mitochondrion matrix	Mitochondrion; Mitochondrion matrix
LPPRC_HUMAN	P42704	LRPPRC	LPPRC_MOUSE	Q6PB66	Lrpprc	M	0	-1	-1	1	1	Mitochondrion; Nucleus; Nucleus inner membrane	Mitochondrion; Nucleus; Nucleus inner membrane
ECH1_HUMAN	Q13011	ECH1	ECH1_MOUSE	O35459	Ech1	M	0	-1	-1	1	1	Mitochondrion; Peroxisome	Mitochondrion; Peroxisome
K2C6A_HUMAN	P02538	KRT6A	K2C6A_MOUSE	P50446	Krt6a	HM	0	0	0	0	0	Not assigned	Not assigned
K22E_HUMAN	P35908	KRT2	K22E_MOUSE	Q3TTY5	Krt2	M	0	0	0	0	0	Not assigned	Not assigned
K2C5_HUMAN	P13647	KRT5	K2C5_MOUSE	Q922U2	Krt5	M	0	0	0	0	0	Not assigned	Not assigned
MLRV_HUMAN	P10916	MYL2	MLRV_MOUSE	P51667	Myl2	M	0	0	0	-1	1	Not assigned	Not assigned
PDIP2_HUMAN	Q9Y2S7	POLDIP2	PDIP2_MOUSE	Q91VA6	Poldip2	M	0	-1	-1	1	1	Nucleus	Nucleus
PRP8_HUMAN	Q6P2Q9	PRPF8	PRP8_MOUSE	Q99PV0	Prpf8	M	0	-1	-1	1	1	Nucleus	Nucleus
HSPB3_HUMAN	Q12988	HSPB3	HSPB3_MOUSE	Q9QZ57	Hspb3	H	0	-1	-1	1	1	Nucleus; Cytoplasm	Nucleus; Cytoplasm
B2L13_HUMAN	Q9BXK5	BCL2L13	B2L13_MOUSE	P59017	Bcl2l13	M	0	-1	-1	1	1	Nucleus; Mitochondrion membrane; Single-pass membrane protein	Mitochondrion membrane; Single-pass membrane protein
DHRS4_HUMAN	Q9BTZ2	DHRS4	DHRS4_MOUSE	Q99LB2	Dhrs4	HM	0	-1	-1	1	1	Peroxisome	Peroxisome
HSDL2_HUMAN	Q6YN16	HSDL2	HSDL2_MOUSE	Q2TPA8	Hsdl2	M	0	-1	-1	1	1	Peroxisome	Peroxisome
CO4A2_HUMAN	P08572	COL4A2	CO4A2_MOUSE	P08122	Col4a2	M	0	-1	1	-1	1	Secreted, extracellular space, extracellular matrix, basement membrane	Secreted, extracellular space, extracellular matrix, basement membrane
K1C10_HUMAN	P13645	KRT10	K1C10_MOUSE	P02535	Krt10	M	0	0	0	0	0	Secreted; extracellular space; Cell surface	Cell surface
CO3A1_HUMAN	P02461	COL3A1	CO3A1_MOUSE	P08121	Col3a1	HM	0	-1	1	0	0	Secreted; extracellular space; extracellular matrix	Secreted; extracellular space; extracellular matrix
GLTP_HUMAN	Q9NZD2	GLTP	GLTP_MOUSE	Q9JL62	Gltp	H	-1	-1	-1	1	0	Cytoplasm	Cytoplasm
NSF_HUMAN	P46459	NSF	NSF_MOUSE	P46460	Nsf	M	-1	-1	-1	1	0	Cytoplasm	Cytoplasm
MYH3_HUMAN	P11055	MYH3	MYH3_MOUSE	P13541	Myh3	M	-1	-1	-1	1	0	Cytoplasm, myofibril. Note=Thick filaments of the myofibrils	Cytoplasm, myofibril. Note=Thick filaments of the myofibrils
MYH8_HUMAN	P13535	MYH8	MYH8_MOUSE	P13542	Myh8	M	-1	-1	-1	1	0	Cytoplasm, myofibril. Note=Thick filaments of the myofibrils	Cytoplasm, myofibril. Note=Thick filaments of the myofibrils
MYH9_HUMAN	P35579	MYH9	MYH9_MOUSE	Q8VDD5	Myh9	M	-1	0	0	-1	0	Cytoskeleton	Cytoskeleton
MYH10_HUMAN	P35580	MYH10	MYH10_MOUSE	Q61879	Myh10	M	-1	0	0	-1	0	Cytoskeleton, lamellipodium	Cytoskeleton, lamellipodium
GNAI2_HUMAN	P04899	GNAI2	GNAI2_MOUSE	P08752	Gnai2	M	-1	0	0	-1	0	Cytoskeleton; Cell membrane	Cytoskeleton; Cell membrane
ACTY_HUMAN	P42025	ACTR1B	ACTY_MOUSE	Q8R5C5	Actr1b	H	-1	-1	-1	1	0	Cytoskeleton; Centrosome	Cytoskeleton; Centrosome
PCM1_HUMAN	Q15154	PCM1	PCM1_MOUSE	Q9R0L6	Pcm1	M	-1	-1	-1	1	0	Cytoskeleton; Centrosome	Cytoskeleton; Centrosome
FPRP_HUMAN	Q9P2B2	PTGFRN	FPRP_MOUSE	Q9WV91	Ptgfrn	HM	-1	-1	-1	1	0	Endoplasmic reticulum membrane; Golgi apparatus membrane; Single-pass membrane protein	Endoplasmic reticulum membrane; Golgi apparatus membrane; Single-pass membrane protein
SPCS2_HUMAN	Q15005	SPCS2	SPCS2_MOUSE	Q9CYN2	Spcs2	M	-1	-1	-1	1	0	Endoplasmic reticulum membrane; Microsome membrane; Multi-pass membrane protein	Endoplasmic reticulum membrane; Microsome membrane; Multi-pass membrane protein
NB5R3_HUMAN	P00387	CYB5R3	NB5R3_MOUSE	Q9DCN2	Cyb5r3	M	-1	-1	-1	1	0	Endoplasmic reticulum membrane; Mitochondrion outer membrane; Lipid-anchor	Endoplasmic reticulum membrane; Mitochondrion outer membrane; Lipid-anchor
LMF2_HUMAN	Q9BU23	LMF2	LMF2_MOUSE	Q8C3X8	Lmf2	M	-1	-1	-1	1	0	Endoplasmic reticulum membrane; Multi-pass membrane protein	Endoplasmic reticulum membrane; Multi-pass membrane protein
RPN2_HUMAN	P04844	RPN2	RPN2_MOUSE	Q9DBG6	Rpn2	M	-1	-1	-1	1	0	Endoplasmic reticulum membrane; Multi-pass membrane protein	Endoplasmic reticulum membrane; Multi-pass membrane protein
STT3A_HUMAN	P46977	STT3A	STT3A_MOUSE	P46978	Stt3a	M	-1	-1	-1	1	0	Endoplasmic reticulum membrane; Multi-pass membrane protein	Endoplasmic reticulum membrane; Multi-pass membrane protein
STT3B_HUMAN	Q8TCJ2	STT3B	STT3B_MOUSE	Q3TDQ1	Stt3b	M	-1	-1	-1	1	0	Endoplasmic reticulum membrane; Multi-pass membrane protein	Endoplasmic reticulum membrane; Multi-pass membrane protein
LCLT1_HUMAN	Q6UWP7	LCLAT1	LCLT1_MOUSE	Q3UN02	Lclat1	M	-1	-1	-1	0	1	Endoplasmic reticulum membrane; Multi-pass membrane protein	Endoplasmic reticulum membrane; Multi-pass membrane protein
PIGS_HUMAN	Q96S52	PIGS	PIGS_MOUSE	Q6PD26	Pigs	M	-1	-1	-1	1	0	Endoplasmic reticulum membrane; Multi-pass membrane protein	Endoplasmic reticulum membrane; Multi-pass membrane protein
PRAF3_HUMAN	O75915	ARL6IP5	PRAF3_MOUSE	Q8R5J9	Arl6ip5	M	-1	-1	-1	1	0	Endoplasmic reticulum membrane; Multi-pass membrane protein	Endoplasmic reticulum membrane; Multi-pass membrane protein
NCLN_HUMAN	Q969V3	NCLN	NCLN_MOUSE	Q8VCM8	Ncln	M	-1	-1	-1	1	0	Endoplasmic reticulum membrane; Single-pass membrane protein	Endoplasmic reticulum membrane; Single-pass membrane protein
TOIP2_HUMAN	Q8NFQ8	TOR1AIP2	TOIP2_MOUSE	Q8BYU6	Tor1aip2	M	-1	-1	-1	1	0	Endoplasmic reticulum membrane; Single-pass membrane protein	Endoplasmic reticulum membrane; Single-pass membrane protein
KTN1_HUMAN	Q86UP2	KTN1	KTN1_MOUSE	Q61595	Ktn1	M	-1	-1	-1	0	1	Endoplasmic reticulum membrane; Single-pass membrane protein	Endoplasmic reticulum membrane; Single-pass membrane protein
RPN1_HUMAN	P04843	RPN1	RPN1_MOUSE	Q91YQ5	Rpn1	M	-1	-1	-1	1	0	Endoplasmic reticulum membrane; Single-pass membrane protein	Endoplasmic reticulum membrane; Single-pass membrane protein
TMX3_HUMAN	Q96JJ7	TMX3	TMX3_MOUSE	Q8BXZ1	Tmx3	M	-1	-1	-1	1	0	Endoplasmic reticulum membrane; Single-pass membrane protein	Endoplasmic reticulum membrane; Single-pass membrane protein
SSRD_HUMAN	P51571	SSR4	SSRD_MOUSE	Q62186	Ssr4	H	-1	-1	-1	1	0	Endoplasmic reticulum membrane; Single-pass membrane protein	Endoplasmic reticulum membrane; Single-pass membrane protein
ERLN2_HUMAN	O94905	ERLIN2	ERLN2_MOUSE	Q8BFZ9	Erlin2	M	-1	-1	-1	1	0	Endoplasmic reticulum membrane; Single-pass membrane protein	Endoplasmic reticulum membrane; Single-pass membrane protein
LMAN1_HUMAN	P49257	LMAN1	LMAN1_MOUSE	Q9D0F3	Lman1	M	-1	-1	-1	1	0	Endoplasmic reticulum membrane; Single-pass membrane protein; Golgi apparatus membrane	Endoplasmic reticulum membrane; Single-pass membrane protein; Golgi apparatus membrane
LMAN2_HUMAN	Q12907	LMAN2	LMAN2_MOUSE	Q9DBH5	Lman2	M	-1	-1	-1	1	0	Endoplasmic reticulum membrane; Single-pass membrane protein; Golgi apparatus membrane	Golgi apparatus membrane; Single-pass membrane protein
SC22B_HUMAN	O75396	SEC22B	SC22B_MOUSE	O08547	Sec22b	H	-1	-1	-1	1	0	Endoplasmic reticulum membrane; Single-pass membrane protein; Golgi apparatus membrane	Endoplasmic reticulum membrane; Single-pass membrane protein; Golgi apparatus membrane
TMED9_HUMAN	Q9BVK6	TMED9	TMED9_MOUSE	Q99KF1	Tmed9	H	-1	-1	-1	1	0	Endoplasmic reticulum membrane; Single-pass membrane protein; Golgi apparatus membrane	Endoplasmic reticulum membrane; Single-pass membrane protein; Golgi apparatus membrane
CKAP4_HUMAN	Q07065	CKAP4	CKAP4_MOUSE	Q8BMK4	Ckap4	M	-1	-1	-1	1	0	Endoplasmic reticulum-Golgi intermediate compartment membrane; Single-pass membrane protein	Endoplasmic reticulum-Golgi intermediate compartment membrane; Single-pass membrane protein
OCAD1_HUMAN	Q9NX40	OCIAD1	OCAD1_MOUSE	Q9CRD0	Ociad1	H	-1	-1	-1	1	0	Endosome	Endosome
ARF3_HUMAN	P61204	ARF3	ARF3_MOUSE	P61205	Arf3	M	-1	-1	-1	1	0	Golgi apparatus	Golgi apparatus
SCAM2_HUMAN	O15127	SCAMP2	SCAM2_MOUSE	Q9ERN0	Scamp2	HM	-1	-1	-1	1	0	Golgi apparatus membrane; Multi-pass membrane protein. Recycling endosome membrane	Golgi apparatus membrane; Multi-pass membrane protein. Recycling endosome membrane
MPRD_HUMAN	P20645	M6PR	MPRD_MOUSE	P24668	M6pr	HM	-1	-1	-1	1	0	Lysosome membrane; Single-pass membrane protein	Lysosome membrane; Single-pass membrane protein
GBB1_HUMAN	P62873	GNB1	GBB1_MOUSE	P62874	Gnb1	M	-1	0	0	-1	0	Membrane; Plasma membrane	Membrane; Plasma membrane
FABD_HUMAN	Q8IVS2	MCAT	FABD_MOUSE	Q8R3F5	Mcat	HM	-1	-1	-1	1	0	Mitochondrion	Mitochondrion
RRFM_HUMAN	Q96E11	MRRF	RRFM_MOUSE	Q9D6S7	Mrrf	HM	-1	-1	-1	1	0	Mitochondrion	Mitochondrion
VDAC2_HUMAN	P45880	VDAC2	VDAC2_MOUSE	Q60930	Vdac2	HM	-1	-1	-1	1	0	Mitochondrion	Mitochondrion
ABHDA_HUMAN	Q9NUJ1	ABHD10	ABHDA_MOUSE	Q6PE15	Abhd10	M	-1	-1	-1	1	0	Mitochondrion	Mitochondrion
ACAD8_HUMAN	Q9UKU7	ACAD8	ACAD8_MOUSE	Q9D7B6	Acad8	M	-1	-1	-1	1	0	Mitochondrion	Mitochondrion
DECR_HUMAN	Q16698	DECR1	DECR_MOUSE	Q9CQ62	Decr1	M	-1	-1	-1	0	1	Mitochondrion	Mitochondrion
ECHA_HUMAN	P40939	HADHA	ECHA_MOUSE	Q8BMS1	Hadha	M	-1	-1	-1	0	1	Mitochondrion	Mitochondrion matrix
GLRX5_HUMAN	Q86SX6	GLRX5	GLRX5_MOUSE	Q80Y14	Glrx5	M	-1	-1	-1	1	0	Mitochondrion	Mitochondrion
MECR_HUMAN	Q9BV79	MECR	MECR_MOUSE	Q9DCS3	Mecr	M	-1	-1	-1	1	0	Mitochondrion	Mitochondrion
RM09_HUMAN	Q9BYD2	MRPL9	RM09_MOUSE	Q99N94	Mrpl9	M	-1	-1	-1	1	0	Mitochondrion	Mitochondrion
RM10_HUMAN	Q7Z7H8	MRPL10	RM10_MOUSE	Q3TBW2	Mrpl10	M	-1	-1	-1	1	0	Mitochondrion	Mitochondrion
RM37_HUMAN	Q9BZE1	MRPL37	RM37_MOUSE	Q921S7	Mrpl37	M	-1	-1	-1	1	0	Mitochondrion	Mitochondrion
RT11_HUMAN	P82912	MRPS11	RT11_MOUSE	Q9DCA2	Mrps11	M	-1	-1	-1	1	0	Mitochondrion	Mitochondrion
RT22_HUMAN	P82650	MRPS22	RT22_MOUSE	Q9CXW2	Mrps22	M	-1	-1	-1	1	0	Mitochondrion	Mitochondrion
RT27_HUMAN	Q92552	MRPS27	RT27_MOUSE	Q8BK72	Mrps27	M	-1	-1	-1	1	0	Mitochondrion	Mitochondrion
RT30_HUMAN	Q9NP92	MRPS30	RT30_MOUSE	Q9D0G0	Mrps30	M	-1	-1	-1	1	0	Mitochondrion	Mitochondrion
THIOM_HUMAN	Q99757	TXN2	THIOM_MOUSE	P97493	Txn2	M	-1	-1	-1	0	1	Mitochondrion	Mitochondrion
COX41_HUMAN	P13073	COX4I1	COX41_MOUSE	P19783	Cox4i1	M	-1	-1	-1	1	0	Mitochondrion inner membrane	Mitochondrion inner membrane
COX6C_HUMAN	P09669	COX6C	COX6C_MOUSE	Q9CPQ1	Cox6c	M	-1	-1	-1	1	0	Mitochondrion inner membrane	Mitochondrion inner membrane
CX7A2_HUMAN	P14406	COX7A2	CX7A2_MOUSE	P48771	Cox7a2	M	-1	-1	-1	1	0	Mitochondrion inner membrane	Mitochondrion inner membrane
ATP5J_HUMAN	P18859	ATP5J	ATP5J_MOUSE	P97450	Atp5j	M	-1	-1	-1	1	0	Mitochondrion inner membrane	Mitochondrion inner membrane
COX5B_HUMAN	P10606	COX5B	COX5B_MOUSE	P19536	Cox5b	M	-1	-1	-1	1	0	Mitochondrion inner membrane	Mitochondrion inner membrane
PHB_HUMAN	P35232	PHB	PHB_MOUSE	P67778	Phb	M	-1	-1	-1	0	1	Mitochondrion inner membrane	Mitochondrion inner membrane
AFG32_HUMAN	Q9Y4W6	AFG3L2	AFG32_MOUSE	Q8JZQ2	Afg3l2	M	-1	-1	-1	0	1	Mitochondrion inner membrane; Multi-pass membrane protein	Mitochondrion inner membrane; Multi-pass membrane protein
OXA1L_HUMAN	Q15070	OXA1L	OXA1L_MOUSE	Q8BGA9	Oxa1l	M	-1	-1	-1	1	0	Mitochondrion inner membrane; Multi-pass membrane protein	Mitochondrion inner membrane; Multi-pass membrane protein
MCATL_HUMAN	Q8N8R3	SLC25A29	MCATL_MOUSE	Q8BL03	Slc25a29	HM	-1	-1	-1	1	0	Mitochondrion inner membrane; Multi-pass membrane protein	Mitochondrion inner membrane; Multi-pass membrane protein
CMC2_HUMAN	Q9UJS0	SLC25A13	CMC2_MOUSE	Q9QXX4	Slc25a13	M	-1	-1	-1	0	1	Mitochondrion inner membrane; Multi-pass membrane protein	Mitochondrion inner membrane; Multi-pass membrane protein
MTCH2_HUMAN	Q9Y6C9	MTCH2	MTCH2_MOUSE	Q791V5	Mtch2	M	-1	-1	-1	1	0	Mitochondrion inner membrane; Multi-pass membrane protein	Mitochondrion inner membrane; Multi-pass membrane protein
SCMC1_HUMAN	Q6NUK1	SLC25A24	SCMC1_MOUSE	Q8BMD8	Slc25a24	M	-1	-1	-1	1	0	Mitochondrion inner membrane; Multi-pass membrane protein	Mitochondrion inner membrane; Multi-pass membrane protein
PHB2_HUMAN	Q99623	PHB2	PHB2_MOUSE	O35129	Phb2	M	-1	-1	-1	0	1	Mitochondrion inner membrane; Nucleus	Mitochondrion inner membrane; Nucleus
NDUA4_HUMAN	O00483	NDUFA4	NDUA4_MOUSE	Q62425	Ndufa4	M	-1	-1	-1	1	0	Mitochondrion inner membrane; Peripheral membrane protein	Mitochondrion inner membrane; Peripheral membrane protein
ACAD9_HUMAN	Q9H845	ACAD9	ACAD9_MOUSE	Q8JZN5	Acad9	M	-1	-1	-1	1	0	Mitochondrion inner membrane; Peripheral membrane protein	Mitochondrion inner membrane; Peripheral membrane protein
AGK_HUMAN	Q53H12	AGK	AGK_MOUSE	Q9ESW4	Agk	M	-1	-1	-1	1	0	Mitochondrion inner membrane; Peripheral membrane protein	Mitochondrion inner membrane; Peripheral membrane protein
ATPA_HUMAN	P25705	ATP5A1	ATPA_MOUSE	Q03265	Atp5a1	M	-1	-1	-1	0	1	Mitochondrion inner membrane; Peripheral membrane protein	Mitochondrion inner membrane; Peripheral membrane protein
ATPB_HUMAN	P06576	ATP5B	ATPB_MOUSE	P56480	Atp5b	M	-1	-1	-1	1	0	Mitochondrion inner membrane; Peripheral membrane protein	Mitochondrion inner membrane; Peripheral membrane protein
NDUA7_HUMAN	O95182	NDUFA7	NDUA7_MOUSE	Q9Z1P6	Ndufa7	M	-1	-1	-1	1	0	Mitochondrion inner membrane; Peripheral membrane protein	Mitochondrion inner membrane; Peripheral membrane protein
PPOX_HUMAN	P50336	PPOX	PPOX_MOUSE	P51175	Ppox	M	-1	-1	-1	1	0	Mitochondrion inner membrane; Peripheral membrane protein	Mitochondrion inner membrane; Peripheral membrane protein
NDUC2_HUMAN	O95298	NDUFC2	NDUC2_MOUSE	Q9CQ54	Ndufc2	M	-1	-1	-1	1	0	Mitochondrion inner membrane; Single-pass membrane protein	Mitochondrion inner membrane; Single-pass membrane protein
UCRI_HUMAN	P47985	UQCRFS1	UCRI_MOUSE	Q9CR68	Uqcrfs1	HM	-1	-1	-1	0	1	Mitochondrion inner membrane; Single-pass membrane protein	Mitochondrion inner membrane; Single-pass membrane protein
CX6B1_HUMAN	P14854	COX6B1	CX6B1_MOUSE	P56391	Cox6b1	M	-1	-1	-1	1	0	Mitochondrion intermembrane space	Mitochondrion intermembrane space
SUOX_HUMAN	P51687	SUOX	SUOX_MOUSE	Q8R086	Suox	M	-1	-1	-1	1	0	Mitochondrion intermembrane space	Mitochondrion intermembrane space
ODBB_HUMAN	P21953	BCKDHB	ODBB_MOUSE	Q6P3A8	Bckdhb	HM	-1	-1	-1	1	0	Mitochondrion matrix	Mitochondrion matrix
PDK3_HUMAN	Q15120	PDK3	PDK3_MOUSE	Q922H2	Pdk3	HM	-1	-1	-1	1	0	Mitochondrion matrix	Mitochondrion matrix
C1QBP_HUMAN	Q07021	C1QBP	C1QBP_MOUSE	O35658	C1qbp	M	-1	-1	-1	1	0	Mitochondrion matrix	Mitochondrion matrix
CH10_HUMAN	P61604	HSPE1	CH10_MOUSE	Q64433	Hspe1	M	-1	-1	-1	1	0	Mitochondrion matrix	Mitochondrion matrix
CH60_HUMAN	P10809	HSPD1	CH60_MOUSE	P63038	Hspd1	M	-1	-1	-1	1	0	Mitochondrion matrix	Mitochondrion matrix
CLPP_HUMAN	Q16740	CLPP	CLPP_MOUSE	O88696	Clpp	M	-1	-1	-1	1	0	Mitochondrion matrix	Mitochondrion matrix
CYC_HUMAN	P99999	CYCS	CYC_MOUSE	P62897	Cycs	M	-1	-1	-1	0	1	Mitochondrion matrix	Mitochondrion matrix
DLDH_HUMAN	P09622	DLD	DLDH_MOUSE	O08749	Dld	M	-1	-1	-1	0	1	Mitochondrion matrix	Mitochondrion matrix
GABT_HUMAN	P80404	ABAT	GABT_MOUSE	P61922	Abat	M	-1	-1	-1	1	0	Mitochondrion matrix	Mitochondrion matrix
HCDH_HUMAN	Q16836	HADH	HCDH_MOUSE	Q61425	Hadh	M	-1	-1	-1	0	1	Mitochondrion matrix	Mitochondrion matrix
LONM_HUMAN	P36776	LONP1	LONM_MOUSE	Q8CGK3	Lonp1	M	-1	-1	-1	1	0	Mitochondrion matrix	Mitochondrion matrix
ODB2_HUMAN	P11182	DBT	ODB2_MOUSE	P53395	Dbt	M	-1	-1	-1	0	1	Mitochondrion matrix	Mitochondrion matrix
ODO2_HUMAN	P36957	DLST	ODO2_MOUSE	Q9D2G2	Dlst	M	-1	-1	-1	0	1	Mitochondrion matrix	Mitochondrion matrix
PCCB_HUMAN	P05166	PCCB	PCCB_MOUSE	Q99MN9	Pccb	M	-1	-1	-1	1	0	Mitochondrion matrix	Mitochondrion matrix
PDK1_HUMAN	Q15118	PDK1	PDK1_MOUSE	Q8BFP9	Pdk1	M	-1	-1	-1	0	1	Mitochondrion matrix	Mitochondrion matrix
PPIF_HUMAN	P30405	PPIF	PPIF_MOUSE	Q99KR7	Ppif	M	-1	-1	-1	0	1	Mitochondrion matrix	Mitochondrion matrix
PREP_HUMAN	Q5JRX3	PITRM1	PREP_MOUSE	Q8K411	Pitrm1	M	-1	-1	-1	1	0	Mitochondrion matrix	Mitochondrion matrix
SYIM_HUMAN	Q9NSE4	IARS2	SYIM_MOUSE	Q8BIJ6	Iars2	M	-1	-1	-1	1	0	Mitochondrion matrix	Mitochondrion matrix
SYYM_HUMAN	Q9Y2Z4	YARS2	SYYM_MOUSE	Q8BYL4	Yars2	M	-1	-1	-1	1	0	Mitochondrion matrix	Mitochondrion matrix
TM14C_HUMAN	Q9P0S9	TMEM14C	TM14C_MOUSE	Q9CQN6	Tmem14c	HM	-1	-1	-1	1	0	Mitochondrion membrane; Multi-pass membrane protein	Mitochondrion membrane; Multi-pass membrane protein
CC90B_HUMAN	Q9GZT6	CCDC90B	CC90B_MOUSE	Q8C3X2	Ccdc90b	HM	-1	-1	-1	1	0	Mitochondrion membrane; Single-pass membrane protein	Mitochondrion membrane; Single-pass membrane protein
USMG5_HUMAN	Q96IX5	USMG5	USMG5_MOUSE	Q78IK2	Usmg5	M	-1	-1	-1	1	0	Mitochondrion membrane; Single-pass membrane protein	Mitochondrion membrane; Single-pass membrane protein
AKAP1_HUMAN	Q92667	AKAP1	AKAP1_MOUSE	O08715	Akap1	M	-1	-1	-1	0	1	Mitochondrion outer membrane	Mitochondrion outer membrane; Endoplasmic reticulum
MAVS_HUMAN	Q7Z434	MAVS	MAVS_MOUSE	Q8VCF0	Mavs	M	-1	-1	-1	0	1	Mitochondrion outer membrane	Mitochondrion outer membrane
VDAC3_HUMAN	Q9Y277	VDAC3	VDAC3_MOUSE	Q60931	Vdac3	HM	-1	-1	-1	0	1	Mitochondrion outer membrane	Mitochondrion outer membrane
S2546_HUMAN	Q96AG3	SLC25A46	S2546_MOUSE	Q9CQS4	Slc25a46	HM	-1	-1	-1	1	0	Mitochondrion outer membrane; Multi-pass membrane protein	Mitochondrion outer membrane; Multi-pass membrane protein
CPT1B_HUMAN	Q92523	CPT1B	CPT1B_MOUSE	Q924X2	Cpt1b	M	-1	-1	-1	0	1	Mitochondrion outer membrane; Multi-pass membrane protein	Mitochondrion outer membrane; Multi-pass membrane protein
MARH5_HUMAN	Q9NX47	MARCH5	MARH5_MOUSE	Q3KNM2	March5	HM	-1	-1	-1	1	0	Mitochondrion outer membrane; Multi-pass membrane protein; Endoplasmic reticulum membrane	Mitochondrion outer membrane; Multi-pass membrane protein; Endoplasmic reticulum membrane
MOSC2_HUMAN	Q969Z3	MOSC2	MOSC2_MOUSE	Q922Q1	Mosc2	HM	-1	-1	-1	1	0	Mitochondrion outer membrane; Peripheral membrane protein; Peroxisome	Mitochondrion outer membrane; Peripheral membrane protein; Peroxisome
MIRO1_HUMAN	Q8IXI2	RHOT1	MIRO1_MOUSE	Q8BG51	Rhot1	M	-1	-1	-1	1	0	Mitochondrion outer membrane; Single-pass membrane protein	Mitochondrion outer membrane; Single-pass membrane protein
TOM70_HUMAN	O94826	TOMM70A	TOM70_MOUSE	Q9CZW5	Tomm70a	M	-1	-1	-1	1	0	Mitochondrion outer membrane; Single-pass membrane protein	Mitochondrion outer membrane; Single-pass membrane protein
NFU1_HUMAN	Q9UMS0	NFU1	NFU1_MOUSE	Q9QZ23	Nfu1	M	-1	-1	-1	1	0	Mitochondrion; Cytoplasm	Mitochondrion; Cytoplasm
RU2A_HUMAN	P09661	SNRPA1	RU2A_MOUSE	P57784	Snrpa1	HM	-1	-1	-1	1	0	Nucleus	Nucleus
CBX5_HUMAN	P45973	CBX5	CBX5_MOUSE	Q61686	Cbx5	H	-1	-1	-1	1	0	Nucleus	Nucleus
CSTF3_HUMAN	Q12996	CSTF3	CSTF3_MOUSE	Q99LI7	Cstf3	M	-1	-1	-1	1	0	Nucleus	Nucleus
HNRL2_HUMAN	Q1KMD3	HNRNPUL2	HNRL2_MOUSE	Q00PI9	Hnrnpul2	M	-1	-1	-1	1	0	Nucleus	Nucleus
HNRPM_HUMAN	P52272	HNRNPM	HNRPM_MOUSE	Q9D0E1	Hnrnpm	M	-1	-1	-1	1	0	Nucleus	Nucleus
PTBP1_HUMAN	P26599	PTBP1	PTBP1_MOUSE	P17225	Ptbp1	M	-1	-1	-1	1	0	Nucleus	Nucleus
PTBP2_HUMAN	Q9UKA9	PTBP2	PTBP2_MOUSE	Q91Z31	Ptbp2	M	-1	-1	-1	1	0	Nucleus	Nucleus
RALY_HUMAN	Q9UKM9	RALY	RALY_MOUSE	Q64012	Raly	M	-1	-1	-1	1	0	Nucleus	Nucleus
ROA3_HUMAN	P51991	HNRNPA3	ROA3_MOUSE	Q8BG05	Hnrnpa3	M	-1	-1	-1	1	0	Nucleus	Nucleus
SARNP_HUMAN	P82979	SARNP	SARNP_MOUSE	Q9D1J3	Sarnp	M	-1	-1	-1	1	0	Nucleus	Nucleus
SF3A1_HUMAN	Q15459	SF3A1	SF3A1_MOUSE	Q8K4Z5	Sf3a1	M	-1	-1	-1	1	0	Nucleus	Nucleus
SF3A3_HUMAN	Q12874	SF3A3	SF3A3_MOUSE	Q9D554	Sf3a3	M	-1	-1	-1	1	0	Nucleus	Nucleus
SLTM_HUMAN	Q9NWH9	SLTM	SLTM_MOUSE	Q8CH25	Sltm	M	-1	-1	-1	1	0	Nucleus	Nucleus
SMRC2_HUMAN	Q8TAQ2	SMARCC2	SMRC2_MOUSE	Q6PDG5	Smarcc2	M	-1	-1	-1	1	0	Nucleus	Nucleus
SNR40_HUMAN	Q96DI7	SNRNP40	SNR40_MOUSE	Q6PE01	Snrnp40	M	-1	-1	-1	1	0	Nucleus	Nucleus
TCRG1_HUMAN	O14776	TCERG1	TCRG1_MOUSE	Q8CGF7	Tcerg1	M	-1	-1	-1	1	0	Nucleus	Nucleus
TF3C2_HUMAN	Q8WUA4	GTF3C2	TF3C2_MOUSE	Q8BL74	Gtf3c2	M	-1	-1	-1	1	0	Nucleus	Nucleus
MATR3_HUMAN	P43243	MATR3	MATR3_MOUSE	Q8K310	Matr3	M	-1	-1	-1	1	0	Nucleus matrix	Nucleus matrix
SFPQ_HUMAN	P23246	SFPQ	SFPQ_MOUSE	Q8VIJ6	Sfpq	M	-1	-1	-1	1	0	Nucleus matrix	Nucleus matrix
PININ_HUMAN	Q9H307	PNN	PININ_MOUSE	O35691	Pnn	M	-1	1	-1	-1	0	Nucleus speckle; desmosome	Nucleus speckle; desmosome
H2A1B_HUMAN	P04908	HIST1H2AB	H2A1_MOUSE	P22752	Hist1h2ab	M	-1	-1	-1	1	0	Nucleus; Chromosome	Nucleus; Chromosome
H2AW_HUMAN	Q9P0M6	H2AFY2	H2AW_MOUSE	Q8CCK0	H2afy2	M	-1	-1	-1	1	0	Nucleus; Chromosome	Nucleus; Chromosome
H31_HUMAN	P68431	HIST1H3A	H31_MOUSE	P68433	Hist1h3a	M	-1	-1	-1	1	0	Nucleus; Chromosome	Nucleus; Chromosome
H4_HUMAN	P62805	HIST1H4A	H4_MOUSE	P62806	Hist1h4a	M	-1	-1	-1	1	0	Nucleus; Chromosome	Nucleus; Chromosome
HCFC1_HUMAN	P51610	HCFC1	HCFC1_MOUSE	Q61191	Hcfc1	M	-1	-1	-1	1	0	Nucleus; Chromosome	Nucleus; Chromosome
HNRDL_HUMAN	O14979	HNRPDL	HNRDL_MOUSE	Q9Z130	Hnrpdl	M	-1	-1	-1	1	0	Nucleus; Chromosome	Nucleus; Chromosome
HNRH1_HUMAN	P31943	HNRNPH1	HNRH1_MOUSE	O35737	Hnrnph1	M	-1	-1	-1	1	0	Nucleus; Chromosome	Nucleus; Chromosome
HNRH2_HUMAN	P55795	HNRNPH2	HNRH2_MOUSE	P70333	Hnrnph2	M	-1	-1	-1	1	0	Nucleus; Chromosome	Nucleus; Chromosome
HP1B3_HUMAN	Q5SSJ5	HP1BP3	HP1B3_MOUSE	Q3TEA8	Hp1bp3	M	-1	-1	-1	1	0	Nucleus; Chromosome	Nucleus; Chromosome
SP16H_HUMAN	Q9Y5B9	SUPT16H	SP16H_MOUSE	Q920B9	Supt16h	M	-1	-1	-1	1	0	Nucleus; Chromosome	Nucleus; Chromosome
SMC3_HUMAN	Q9UQE7	SMC3	SMC3_MOUSE	Q9CW03	Smc3	M	-1	-1	-1	1	0	Nucleus; Chromosome; Centromere	Nucleus; Chromosome; Centromere
SAFB2_HUMAN	Q14151	SAFB2	SAFB2_MOUSE	Q80YR5	Safb2	HM	-1	-1	-1	1	0	Nucleus; Cytoplasm	Nucleus; Cytoplasm
FUBP2_HUMAN	Q92945	KHSRP	FUBP2_MOUSE	Q3U0V1	Khsrp	M	-1	-1	-1	1	0	Nucleus; Cytoplasm	Nucleus; Cytoplasm
IF2B2_HUMAN	Q9Y6M1	IGF2BP2	IF2B2_MOUSE	Q5SF07	Igf2bp2	H	-1	-1	-1	1	0	Nucleus; Cytoplasm	Nucleus; Cytoplasm
ISOC2_HUMAN	Q96AB3	ISOC2	ISC2A_MOUSE	P85094	Isoc2a	M	-1	-1	-1	1	0	Nucleus; Cytoplasm	Nucleus; Cytoplasm
PAIRB_HUMAN	Q8NC51	SERBP1	PAIRB_MOUSE	Q9CY58	Serbp1	H	-1	-1	-1	1	0	Nucleus; Cytoplasm	Nucleus; Cytoplasm
RBM14_HUMAN	Q96PK6	RBM14	RBM14_MOUSE	Q8C2Q3	Rbm14	M	-1	-1	-1	1	0	Nucleus; Cytoplasm	Nucleus; Cytoplasm
RCC1_HUMAN	P18754	RCC1	RCC1_MOUSE	Q8VE37	Rcc1	M	-1	-1	-1	1	0	Nucleus; Cytoplasm	Nucleus; Cytoplasm
ROA2_HUMAN	P22626	HNRNPA2B1	ROA2_MOUSE	O88569	Hnrnpa2b1	M	-1	-1	-1	1	0	Nucleus; Cytoplasm	Nucleus; Cytoplasm
ROAA_HUMAN	Q99729	HNRNPAB	ROAA_MOUSE	Q99020	Hnrnpab	M	-1	-1	-1	1	0	Nucleus; Cytoplasm	Nucleus; Cytoplasm
SMRC1_HUMAN	Q92922	SMARCC1	SMRC1_MOUSE	P97496	Smarcc1	M	-1	-1	-1	1	0	Nucleus; Cytoplasm	Nucleus; Cytoplasm
PBIP1_HUMAN	Q96AQ6	PBXIP1	PBIP1_MOUSE	Q3TVI8	Pbxip1	M	-1	-1	-1	1	0	Nucleus; Cytoskeleton	Nucleus; Cytoskeleton
GNAQ_HUMAN	P50148	GNAQ	GNAQ_MOUSE	P21279	Gnaq	HM	-1	0	0	-1	0	Nucleus; Nuclear membrane	Nucleus; Nuclear membrane
NUP53_HUMAN	Q8NFH5	NUP35	NUP53_MOUSE	Q8R4R6	Nup35	M	-1	-1	-1	1	0	Nucleus; nuclear pore complex	Nucleus; nuclear pore complex
NH2L1_HUMAN	P55769	NHP2L1	NH2L1_MOUSE	Q9D0T1	Nhp2l1	M	-1	-1	-1	1	0	Nucleus; nucleolus	Nucleus; nucleolus
NOP56_HUMAN	O00567	NOP56	NOP56_MOUSE	Q9D6Z1	Nop56	M	-1	-1	-1	1	0	Nucleus; nucleolus	Nucleus; nucleolus
RRP5_HUMAN	Q14690	PDCD11	RRP5_MOUSE	Q6NS46	Pdcd11	M	-1	-1	-1	1	0	Nucleus; nucleolus	Nucleus; nucleolus
MBB1A_HUMAN	Q9BQG0	MYBBP1A	MBB1A_MOUSE	Q7TPV4	Mybbp1a	M	-1	-1	-1	1	0	Nucleus; Nucleolus; Cytoplasm	Nucleus; Nucleolus; Cytoplasm
HNRPL_HUMAN	P14866	HNRNPL	HNRPL_MOUSE	Q8R081	Hnrnpl	M	-1	-1	-1	1	0	Nucleus; nucleoplasm	Nucleus; nucleoplasm
PSPC1_HUMAN	Q8WXF1	PSPC1	PSPC1_MOUSE	Q8R326	Pspc1	M	-1	-1	-1	1	0	Nucleus; Nucleus matrix	Nucleus; Nucleus matrix
THOC4_HUMAN	Q86V81	THOC4	THOC4_MOUSE	O08583	Thoc4	HM	-1	-1	-1	1	0	Nucleus; Nucleus speckle	Nucleus; Nucleus speckle
ACINU_HUMAN	Q9UKV3	ACIN1	ACINU_MOUSE	Q9JIX8	Acin1	M	-1	-1	-1	1	0	Nucleus; Nucleus speckle	Nucleus; Nucleus speckle
CPSF6_HUMAN	Q16630	CPSF6	CPSF6_MOUSE	Q6NVF9	Cpsf6	M	-1	-1	-1	1	0	Nucleus; Nucleus speckle	Nucleus; Nucleus speckle
SRRM2_HUMAN	Q9UQ35	SRRM2	SRRM2_MOUSE	Q8BTI8	Srrm2	M	-1	-1	-1	1	0	Nucleus; Nucleus speckle	Nucleus; Nucleus speckle
CDC5L_HUMAN	Q99459	CDC5L	CDC5L_MOUSE	Q6A068	Cdc5l	M	-1	-1	-1	1	0	Nucleus; Nucleus speckle; Cytoplasm	Nucleus; Nucleus speckle; Cytoplasm
DDX42_HUMAN	Q86XP3	DDX42	DDX42_MOUSE	Q810A7	Ddx42	M	-1	-1	-1	1	0	Nucleus; Nucleus speckle; Cytoplasm	Nucleus; Nucleus speckle; Cytoplasm
SMU1_HUMAN	Q2TAY7	SMU1	SMU1_MOUSE	Q3UKJ7	Smu1	M	-1	-1	-1	1	0	Nucleus; Nucleus speckle; Cytoplasm	Nucleus; Nucleus speckle; Cytoplasm
ADAS_HUMAN	O00116	AGPS	ADAS_MOUSE	Q8C0I1	Agps	HM	-1	-1	-1	1	0	Peroxisome membrane; Peroxisome	Peroxisome membrane; Peroxisome
CO1A2_HUMAN	P08123	COL1A2	CO1A2_MOUSE	Q01149	Col1a2	HM	-1	-1	1	-1	0	Secreted; extracellular space; extracellular matrix	Secreted; extracellular space; extracellular matrix
TSP1_HUMAN	P07996	THBS1	TSP1_MOUSE	P35441	Thbs1	M	-1	0	0	-1	0	Secreted; extracellular space; extracellular matrix	Secreted; extracellular space; extracellular matrix
SPRE_HUMAN	P35270	SPR	SPRE_MOUSE	Q64105	Spr	H	-2	-1	-1	0	0	Cytoplasm	Cytoplasm
MYH7_HUMAN	P12883	MYH7	MYH7_MOUSE	Q91Z83	Myh7	M	-2	-1	-1	-1	1	Cytoplasm, myofibril	Cytoplasm, myofibril
MYH6_HUMAN	P13533	MYH6	MYH6_MOUSE	Q02566	Myh6	M	-2	-1	-1	-1	1	Cytoplasm, myofibril. Note=Thick filaments of the myofibrils	Cytoplasm, myofibril. Note=Thick filaments of the myofibrils
NLTP_HUMAN	P22307	SCP2	NLTP_MOUSE	P32020	Scp2	M	-2	-1	-1	0	0	Cytoplasm; Mitochondion	Cytoplasm; Mitochondion
YES_HUMAN	P07947	YES1	YES_MOUSE	Q04736	Yes1	M	-2	-1	-1	0	0	Cytoskeleton; Cytoplasm	Cytoskeleton; Cytoplasm
STRBP_HUMAN	Q96SI9	STRBP	STRBP_MOUSE	Q91WM1	Strbp	M	-2	-1	-1	0	0	Cytoskeleton; Cytoplasm	Cytoskeleton; Cytoplasm
GRP78_HUMAN	P11021	HSPA5	GRP78_MOUSE	P20029	Hspa5	M	-2	-1	-1	0	0	Endoplasmic reticulum lumen	Endoplasmic reticulum lumen
SERPH_HUMAN	P50454	SERPINH1	SERPH_MOUSE	P19324	Serpinh1	M	-2	-1	-1	0	0	Endoplasmic reticulum lumen	Endoplasmic reticulum lumen
ERMP1_HUMAN	Q7Z2K6	ERMP1	ERMP1_MOUSE	Q3UVK0	Ermp1	M	-2	-1	-1	0	0	Endoplasmic reticulum membrane; Multi-pass membrane protein	Endoplasmic reticulum membrane; Multi-pass membrane protein
AT2A2_HUMAN	P16615	ATP2A2	AT2A2_MOUSE	O55143	Atp2a2	M	-2	-1	-1	-1	1	Endoplasmic reticulum membrane; Multi-pass membrane protein	Endoplasmic reticulum membrane; Multi-pass membrane protein
CALX_HUMAN	P27824	CANX	CALX_MOUSE	P35564	Canx	M	-2	-1	-1	0	0	Endoplasmic reticulum membrane; Single-pass membrane protein	Endoplasmic reticulum membrane; Single-pass membrane protein
SPTC2_HUMAN	O15270	SPTLC2	SPTC2_MOUSE	P97363	Sptlc2	M	-2	-1	-1	0	0	Endoplasmic reticulum membrane; Single-pass membrane protein	Endoplasmic reticulum membrane; Single-pass membrane protein
STAU1_HUMAN	O95793	STAU1	STAU1_MOUSE	Q9Z108	Stau1	H	-2	-1	-1	0	0	Endoplasmic reticulum; Cytoplasm. Note=Localizes exclusively with the rough reticulum endoplasmic (RER)	Endoplasmic reticulum; Cytoplasm. Note=Localizes exclusively with the rough reticulum endoplasmic (RER)
CASQ2_HUMAN	O14958	CASQ2	CASQ2_MOUSE	O09161	Casq2	M	-2	-1	-1	-1	1	Endoplasmic reticulum; Sarcoplasmic reticulum lumen	Endoplasmic reticulum; Sarcoplasmic reticulum lumen
SRCA_HUMAN	Q86TD4	SRL	SRCA_MOUSE	Q7TQ48	Srl	M	-2	-1	-1	-1	1	Endoplasmic reticulum; Sarcoplasmic reticulum lumen	Endoplasmic reticulum; Sarcoplasmic reticulum lumen
CAV1_HUMAN	Q03135	CAV1	CAV1_MOUSE	P49817	Cav1	M	-2	-1	-1	-1	1	Golgi apparatus membrane; Membrane; Peripheral membrane protein	Golgi apparatus membrane; Membrane; Peripheral membrane protein
SCAM1_HUMAN	O15126	SCAMP1	SCAM1_MOUSE	Q8K021	Scamp1	M	-2	-1	-1	0	0	Golgi apparatus membrane; Multi-pass membrane protein. Recycling endosome membrane	Golgi apparatus membrane; Multi-pass membrane protein. Recycling endosome membrane
MA2A1_HUMAN	Q16706	MAN2A1	MA2A1_MOUSE	P27046	Man2a1	M	-2	-1	-1	0	0	Golgi apparatus membrane; Single-pass membrane protein	Golgi apparatus membrane; Single-pass membrane protein
AP3B1_HUMAN	O00203	AP3B1	AP3B1_MOUSE	Q9Z1T1	Ap3b1	H	-2	-1	-1	0	0	Golgi apparatus; Peripheral membrane protein	Golgi apparatus; Peripheral membrane protein
PCYOX_HUMAN	Q9UHG3	PCYOX1	PCYOX_MOUSE	Q9CQF9	Pcyox1	HM	-2	-1	-1	0	0	Lysosome	Lysosome
CATB_HUMAN	P07858	CTSB	CATB_MOUSE	P10605	Ctsb	M	-2	-1	-1	0	0	Lysosome	Lysosome
MA2B1_HUMAN	O00754	MAN2B1	MA2B1_MOUSE	O09159	Man2b1	M	-2	-1	-1	0	0	Lysosome	Lysosome
MYH11_HUMAN	P35749	MYH11	MYH11_MOUSE	O08638	Myh11	M	-2	-1	-1	-1	1	Melanosome	Melanosome
COQ9_HUMAN	O75208	COQ9	COQ9_MOUSE	Q8K1Z0	Coq9	M	-2	-1	-1	-1	1	Mitochondrion	Mitochondrion
IDHP_HUMAN	P48735	IDH2	IDHP_MOUSE	P54071	Idh2	M	-2	-1	-1	-1	1	Mitochondrion	Mitochondrion
NDUS7_HUMAN	O75251	NDUFS7	NDUS7_MOUSE	Q9DC70	Ndufs7	M	-2	-1	-1	-1	1	Mitochondrion	Mitochondrion
RT29_HUMAN	P51398	DAP3	RT29_MOUSE	Q9ER88	Dap3	HM	-2	-1	-1	0	0	Mitochondrion	Mitochondrion
VDAC1_HUMAN	P21796	VDAC1	VDAC1_MOUSE	Q60932	Vdac1	HM	-2	-1	-1	0	0	Mitochondrion	Mitochondrion
ECHB_HUMAN	P55084	HADHB	ECHB_MOUSE	Q99JY0	Hadhb	M	-2	-1	-1	-1	1	Mitochondrion	Mitochondrion matrix
PNPT1_HUMAN	Q8TCS8	PNPT1	PNPT1_MOUSE	Q8K1R3	Pnpt1	M	-2	-1	-1	0	0	Mitochondrion	Mitochondrion
SSDH_HUMAN	P51649	ALDH5A1	SSDH_MOUSE	Q8BWF0	Aldh5a1	M	-2	-1	-1	0	0	Mitochondrion	Mitochondrion
TRXR2_HUMAN	Q9NNW7	TXNRD2	TRXR2_MOUSE	Q9JLT4	Txnrd2	M	-2	-1	-1	-1	1	Mitochondrion	Mitochondrion
GPDM_HUMAN	P43304	GPD2	GPDM_MOUSE	Q64521	Gpd2	M	-2	-1	-1	0	0	Mitochondrion inner membrane	Mitochondrion inner membrane
ACADV_HUMAN	P49748	ACADVL	ACADV_MOUSE	P50544	Acadvl	M	-2	-1	-1	-1	1	Mitochondrion inner membrane	Mitochondrion inner membrane
CCHL_HUMAN	P53701	HCCS	CCHL_MOUSE	P53702	Hccs	H	-2	-1	-1	-1	1	Mitochondrion inner membrane	Mitochondrion inner membrane
BDH_HUMAN	Q02338	BDH1	BDH_MOUSE	Q80XN0	Bdh1	M	-2	-1	-1	-1	1	Mitochondrion inner membrane; Mitochondrion matrix	Mitochondrion inner membrane; Mitochondrion matrix
ABCB7_HUMAN	O75027	ABCB7	ABCB7_MOUSE	Q61102	Abcb7	HM	-2	-1	-1	0	0	Mitochondrion inner membrane; Multi-pass membrane protein	Mitochondrion inner membrane; Multi-pass membrane protein
ADT1_HUMAN	P12235	SLC25A4	ADT1_MOUSE	P48962	Slc25a4	M	-2	-1	-1	-1	1	Mitochondrion inner membrane; Multi-pass membrane protein	Mitochondrion inner membrane; Multi-pass membrane protein
ADT2_HUMAN	P05141	SLC25A5	ADT2_MOUSE	P51881	Slc25a5	M	-2	-1	-1	0	0	Mitochondrion inner membrane; Multi-pass membrane protein	Mitochondrion inner membrane; Multi-pass membrane protein
CDS2_HUMAN	O95674	CDS2	CDS2_MOUSE	Q99L43	Cds2	M	-2	-1	-1	0	0	Mitochondrion inner membrane; Multi-pass membrane protein	Mitochondrion inner membrane; Multi-pass membrane protein
SPG7_HUMAN	Q9UQ90	SPG7	SPG7_MOUSE	Q3ULF4	Spg7	M	-2	-1	-1	0	0	Mitochondrion inner membrane; Multi-pass membrane protein	Mitochondrion inner membrane; Multi-pass membrane protein
CMC1_HUMAN	O75746	SLC25A12	CMC1_MOUSE	Q8BH59	Slc25a12	HM	-2	-1	-1	-1	1	Mitochondrion inner membrane; Multi-pass membrane protein	Mitochondrion inner membrane; Multi-pass membrane protein
CPT2_HUMAN	P23786	CPT2	CPT2_MOUSE	P52825	Cpt2	M	-2	-1	-1	-1	1	Mitochondrion inner membrane; Peripheral membrane protein	Mitochondrion inner membrane; Peripheral membrane protein
NDUS6_HUMAN	O75380	NDUFS6	NDUS6_MOUSE	P52503	Ndufs6	M	-2	-1	-1	-1	1	Mitochondrion inner membrane; Peripheral membrane protein	Mitochondrion inner membrane; Peripheral membrane protein
NDUS4_HUMAN	O43181	NDUFS4	NDUS4_MOUSE	Q9CXZ1	Ndufs4	M	-2	-1	-1	-1	1	Mitochondrion inner membrane; Peripheral membrane protein	Mitochondrion inner membrane; Peripheral membrane protein
OPA1_HUMAN	O60313	OPA1	OPA1_MOUSE	P58281	Opa1	M	-2	-1	-1	-1	1	Mitochondrion inner membrane; Single-pass membrane protein; Mitochondrion intermembrane space	Mitochondrion inner membrane; Single-pass membrane protein; Mitochondrion intermembrane space
COX17_HUMAN	Q14061	COX17	COX17_MOUSE	P56394	Cox17	H	-2	-1	-1	0	0	Mitochondrion intermembrane space	Mitochondrion intermembrane space
AIFM1_HUMAN	O95831	AIFM1	AIFM1_MOUSE	Q9Z0X1	Aifm1	M	-2	-1	-1	-1	1	Mitochondrion intermembrane space; Mitochondrion inner membrane	Mitochondrion intermembrane space; Mitochondrion inner membrane
MUTA_HUMAN	P22033	MUT	MUTA_MOUSE	P16332	Mut	HM	-2	-1	-1	-1	1	Mitochondrion matrix	Mitochondrion matrix
ACADM_HUMAN	P11310	ACADM	ACADM_MOUSE	P45952	Acadm	M	-2	-1	-1	-1	1	Mitochondrion matrix	Mitochondrion matrix
DHE3_HUMAN	P00367	GLUD1	DHE3_MOUSE	P26443	Glud1	M	-2	-1	-1	0	0	Mitochondrion matrix	Mitochondrion matrix
ODPA_HUMAN	P08559	PDHA1	ODPA_MOUSE	P35486	Pdha1	M	-2	-1	-1	-1	1	Mitochondrion matrix	Mitochondrion matrix
SODM_HUMAN	P04179	SOD2	SODM_MOUSE	P09671	Sod2	M	-2	-1	-1	-1	1	Mitochondrion matrix	Mitochondrion matrix
DCMC_HUMAN	O95822	MLYCD	DCMC_MOUSE	Q99J39	Mlycd	M	-2	-1	-1	-1	1	Mitochondrion matrix; Peroxisome	Mitochondrion matrix; Peroxisome
COX15_HUMAN	Q7KZN9	COX15	COX15_MOUSE	Q8BJ03	Cox15	HM	-2	-1	-1	-1	1	Mitochondrion membrane; Multi-pass membrane protein	Mitochondrion membrane; Multi-pass membrane protein
MFN2_HUMAN	O95140	MFN2	MFN2_MOUSE	Q80U63	Mfn2	M	-2	-1	-1	-1	1	Mitochondrion outer membrane; Multi-pass membrane protein	Mitochondrion outer membrane; Multi-pass membrane protein
ACSL1_HUMAN	P33121	ACSL1	ACSL1_MOUSE	P41216	Acsl1	M	-2	-1	-1	-1	1	Mitochondrion outer membrane; Single-pass membrane protein; Peroxisome membrane	Mitochondrion outer membrane; Single-pass membrane protein; Peroxisome membrane
ATP5L_HUMAN	O75964	ATP5L	ATP5L_MOUSE	Q9CPQ8	Atp5l	M	-2	-1	-1	-1	1	Mitochondrion; Mitochondrion inner membrane	Mitochondrion; Mitochondrion inner membrane
H2AX_HUMAN	P16104	H2AFX	H2AX_MOUSE	P27661	H2afx	HM	-2	-1	-1	0	0	Nucleus	Nucleus
DDX17_HUMAN	Q92841	DDX17	DDX17_MOUSE	Q501J6	Ddx17	M	-2	-1	-1	0	0	Nucleus	Nucleus
DEK_HUMAN	P35659	DEK	DEK_MOUSE	Q7TNV0	Dek	M	-2	-1	-1	0	0	Nucleus	Nucleus
HNRPC_HUMAN	P07910	HNRNPC	HNRPC_MOUSE	Q9Z204	Hnrnpc	M	-2	-1	-1	0	0	Nucleus	Nucleus
LAP2A_HUMAN	P42166	TMPO	LAP2A_MOUSE	Q61033	Tmpo	M	-2	-1	-1	0	0	Nucleus	Nucleus
NFIA_HUMAN	Q12857	NFIA	NFIA_MOUSE	Q02780	Nfia	M	-2	-1	-1	-1	1	Nucleus	Nucleus
NFIB_HUMAN	O00712	NFIB	NFIB_MOUSE	P97863	Nfib	M	-2	-1	-1	-1	1	Nucleus	Nucleus
NONO_HUMAN	Q15233	NONO	NONO_MOUSE	Q99K48	Nono	M	-2	-1	-1	0	0	Nucleus	Nucleus
SF3B1_HUMAN	O75533	SF3B1	SF3B1_MOUSE	Q99NB9	Sf3b1	M	-2	-1	-1	0	0	Nucleus	Nucleus
TIF1B_HUMAN	Q13263	TRIM28	TIF1B_MOUSE	Q62318	Trim28	M	-2	-1	-1	0	0	Nucleus	Nucleus
UBR5_HUMAN	O95071	UBR5	UBR5_MOUSE	Q80TP3	Ubr5	M	-2	-1	-1	0	0	Nucleus	Nucleus
LMNB1_HUMAN	P20700	LMNB1	LMNB1_MOUSE	P14733	Lmnb1	M	-2	-1	-1	0	0	Nucleus inner membrane; Lipid-anchor; Nucleoplasmic side	Nucleus inner membrane; Lipid-anchor; Nucleoplasmic side
LMNB2_HUMAN	Q03252	LMNB2	LMNB2_MOUSE	P21619	Lmnb2	M	-2	-1	-1	0	0	Nucleus inner membrane; Lipid-anchor; Nucleoplasmic side	Nucleus inner membrane; Lipid-anchor; Nucleoplasmic side
MAN1_HUMAN	Q9Y2U8	LEMD3	MAN1_MOUSE	Q9WU40	Lemd3	M	-2	-1	-1	0	0	Nucleus inner membrane; Multi-pass membrane protein	Nucleus inner membrane; Multi-pass membrane protein
LAP2B_HUMAN	P42167	TMPO	LAP2B_MOUSE	Q61029	Tmpo	M	-2	-1	-1	0	0	Nucleus inner membrane; Single-pass membrane protein	Nucleus inner membrane; Single-pass membrane protein
SUN1_HUMAN	O94901	SUN1	SUN1_MOUSE	Q9D666	Sun1	M	-2	-1	-1	0	0	Nucleus inner membrane; Single-pass membrane protein	Nucleus inner membrane; Single-pass membrane protein
TOIP1_HUMAN	Q5JTV8	TOR1AIP1	TOIP1_MOUSE	Q921T2	Tor1aip1	M	-2	-1	-1	0	0	Nucleus inner membrane; Single-pass membrane protein	Nucleus inner membrane; Single-pass membrane protein
SUN2_HUMAN	Q9UH99	SUN2	SUN2_MOUSE	Q8BJS4	Sun2	M	-2	-1	-1	0	0	Nucleus inner membrane; Single-pass membrane protein; Endosome membrane	Nucleus inner membrane; Single-pass membrane protein; Endosome membrane
K2C8_HUMAN	P05787	KRT8	K2C8_MOUSE	P11679	Krt8	M	-2	-1	-1	0	0	Nucleus matrix; nucleoplasm; Cytoplasm	Nucleus matrix; nucleoplasm; Cytoplasm
SYNE1_HUMAN	Q8NF91	SYNE1	SYNE1_MOUSE	Q6ZWR6	Syne1	M	-2	-1	-1	-1	1	Nucleus outer membrane; Single-pass membrane protein	Nucleus outer membrane; Single-pass membrane protein
NPM_HUMAN	P06748	NPM1	NPM_MOUSE	Q61937	Npm1	M	-2	-1	-1	0	0	Nucleus, nucleolus	Nucleus, nucleolus
H12_HUMAN	P16403	HIST1H1C	H12_MOUSE	P15864	Hist1h1c	M	-2	-1	-1	0	0	Nucleus; Chromosome	Nucleus; Chromosome
H2AY_HUMAN	O75367	H2AFY	H2AY_MOUSE	Q9QZQ8	H2afy	M	-2	-1	-1	0	0	Nucleus; Chromosome	Nucleus; Chromosome
H2AZ_HUMAN	P0C0S5	H2AFZ	H2AZ_MOUSE	P0C0S6	H2afz	M	-2	-1	-1	0	0	Nucleus; Chromosome	Nucleus; Chromosome
H33_HUMAN	P84243	H3F3A	H33_MOUSE	P84244	H3f3a	M	-2	-1	-1	0	0	Nucleus; Chromosome	Nucleus; Chromosome
SMC1A_HUMAN	Q14683	SMC1A	SMC1A_MOUSE	Q9CU62	Smc1a	M	-2	-1	-1	0	0	Nucleus; Chromosome; Centromere	Nucleus; Chromosome; Centromere
BCLF1_HUMAN	Q9NYF8	BCLAF1	BCLF1_MOUSE	Q8K019	Bclaf1	M	-2	-1	-1	0	0	Nucleus; Cytoplasm	Nucleus; Cytoplasm
TITIN_HUMAN	Q8WZ42	TTN	TITIN_MOUSE	A2ASS6	Ttn	M	-2	-1	-1	-1	1	Nucleus; Cytoplasm	Nucleus; Cytoplasm
TRI63_HUMAN	Q969Q1	TRIM63	TRI63_MOUSE	Q38HM4	Trim63	M	-2	-1	-1	-1	1	Nucleus; Cytoplasm	Nucleus; Cytoplasm
HNRPD_HUMAN	Q14103	HNRNPD	HNRPD_MOUSE	Q60668	Hnrnpd	M	-2	-1	-1	0	0	Nucleus; Cytoplasm	Nucleus; Cytoplasm
K1C14_HUMAN	P02533	KRT14	K1C14_MOUSE	Q61781	Krt14	M	-2	-1	-1	0	0	Nucleus; Cytoplasm	Nucleus; Cytoplasm
CHD4_HUMAN	Q14839	CHD4	CHD4_MOUSE	Q6PDQ2	Chd4	M	-2	-1	-1	0	0	Nucleus; Cytoplasm; Cytoskeleton	Nucleus; Cytoplasm; Cytoskeleton
NU133_HUMAN	Q8WUM0	NUP133	NU133_MOUSE	Q8R0G9	Nup133	M	-2	-1	-1	0	0	Nucleus; nuclear pore complex	Nucleus; nuclear pore complex
DKC1_HUMAN	O60832	DKC1	DKC1_MOUSE	Q9ESX5	Dkc1	M	-2	-1	-1	0	0	Nucleus; Nucleolus; Cajal body	Nucleus; Nucleolus; Cajal body
DHX9_HUMAN	Q08211	DHX9	DHX9_MOUSE	O70133	Dhx9	M	-2	-1	-1	0	0	Nucleus; Nucleolus; Cytoplasm	Nucleus; Nucleolus; Cytoplasm
K1C18_HUMAN	P05783	KRT18	K1C18_MOUSE	P05784	Krt18	HM	-2	-1	-1	0	0	Nucleus; Nucleus matrix; Nucleolus	Nucleus; Nucleus matrix; Nucleolus
MGN_HUMAN	P61326	MAGOH	MGN_MOUSE	P61327	Magoh	HM	-2	-1	-1	0	0	Nucleus; Nucleus speckle	Nucleus; Nucleus speckle
SRSF3_HUMAN	P84103	SRSF3	SRSF3_MOUSE	P84104	Srsf3	M	-2	-1	-1	0	0	Nucleus; Nucleus speckle	Nucleus; Nucleus speckle
PP1G_HUMAN	P36873	PPP1CC	PP1G_MOUSE	P63087	Ppp1cc	HM	-2	-1	-1	0	0	Nucleus; Nucleus speckle; Mitochondrion	Nucleus; Nucleus speckle; Mitochondrion
DESM_HUMAN	P17661	DES	DESM_MOUSE	P31001	Des	M	-2	-1	-1	-1	1	Nucleus; Sarcolemma; Cytoplasm	Nucleus; Sarcolemma; Cytoplasm
TADBP_HUMAN	Q13148	TARDBP	TADBP_MOUSE	Q921F2	Tardbp	M	-2	-1	-1	0	0	Nucleus. Note=In patients with frontotemporal lobar degeneration and amyotrophic lateral sclerosis, it is absent from the nucleus of affected neurons but it is the primary component of cytoplasmic ubiquitin-positive inclusion bodies	Nucleus
ACOX1_HUMAN	Q15067	ACOX1	ACOX1_MOUSE	Q9R0H0	Acox1	M	-2	-1	-1	0	0	Peroxisome	Peroxisome
DHB4_HUMAN	P51659	HSD17B4	DHB4_MOUSE	P51660	Hsd17b4	M	-2	-1	-1	0	0	Peroxisome	Peroxisome
GBB2_HUMAN	P62879	GNB2	GBB2_MOUSE	P62880	Gnb2	M	-3	-1	-1	-1	0	Cytoplasm, perinuclear region	Cytoplasm, perinuclear region
HMOX2_HUMAN	P30519	HMOX2	HMOX2_MOUSE	O70252	Hmox2	M	-3	-1	-1	-1	0	Endoplasmic reticulum; Microsome	Endoplasmic reticulum; Microsome
LACTB_HUMAN	P83111	LACTB	LACTB_MOUSE	Q9EP89	Lactb	M	-3	-1	-1	-1	0	Mitochondrion	Mitochondrion
TACO1_HUMAN	Q9BSH4	TACO1	TACO1_MOUSE	Q8K0Z7	Taco1	HM	-3	-1	-1	-1	0	Mitochondrion	Mitochondrion
LETM1_HUMAN	O95202	LETM1	LETM1_MOUSE	Q9Z2I0	Letm1	M	-3	-1	-1	-1	0	Mitochondrion inner membrane; Single-pass membrane protein	Mitochondrion inner membrane; Single-pass membrane protein
TIM50_HUMAN	Q3ZCQ8	TIMM50	TIM50_MOUSE	Q9D880	Timm50	HM	-3	-1	-1	-1	0	Mitochondrion inner membrane; Single-pass membrane protein	Mitochondrion inner membrane; Single-pass membrane protein
AOFA_HUMAN	P21397	MAOA	AOFA_MOUSE	Q64133	Maoa	M	-3	-1	-1	-1	0	Mitochondrion outer membrane; Single-pass membrane protein	Mitochondrion outer membrane; Single-pass membrane protein
CISD2_HUMAN	Q8N5K1	CISD2	CISD2_MOUSE	Q9CQB5	Cisd2	HM	-3	-1	-1	-1	0	Mitochondrion outer membrane; Single-pass membrane protein; Endoplasmic reticulum	Mitochondrion outer membrane; Single-pass membrane protein; Endoplasmic reticulum
MECP2_HUMAN	P51608	MECP2	MECP2_MOUSE	Q9Z2D6	Mecp2	HM	-3	-1	-1	-1	0	Nucleus	Nucleus
FUBP1_HUMAN	Q96AE4	FUBP1	FUBP1_MOUSE	Q91WJ8	Fubp1	M	-3	-1	-1	-1	0	Nucleus	Nucleus
ARI1A_HUMAN	O14497	ARID1A	ARI1A_MOUSE	A2BH40	Arid1a	M	-3	-1	-1	-1	0	Nucleus	Nucleus
LRC10_HUMAN	Q5BKY1	LRRC10	LRC10_MOUSE	Q8K3W2	Lrrc10	M	-3	-1	-1	-1	0	Nucleus	Nucleus
SMCA4_HUMAN	P51532	SMARCA4	SMCA4_MOUSE	Q3TKT4	Smarca4	M	-3	-1	-1	-1	0	Nucleus	Nucleus
HDAC1_HUMAN	Q13547	HDAC1	HDAC1_MOUSE	O09106	Hdac1	M	-3	-1	-1	-1	0	Nucleus	Nucleus
HDAC2_HUMAN	Q92769	HDAC2	HDAC2_MOUSE	P70288	Hdac2	M	-3	-1	-1	-1	0	Nucleus	Nucleus
PDS5A_HUMAN	Q29RF7	PDS5A	PDS5A_MOUSE	Q6A026	Pds5a	M	-3	-1	-1	-1	0	Nucleus	Nucleus
LEMD2_HUMAN	Q8NC56	LEMD2	LEMD2_MOUSE	Q6DVA0	Lemd2	M	-3	-1	-1	-1	0	Nucleus inner membrane; Multi-pass membrane protein	Nucleus inner membrane; Multi-pass membrane protein
LBR_HUMAN	Q14739	LBR	LBR_MOUSE	Q3U9G9	Lbr	M	-3	-1	-1	-1	0	Nucleus inner membrane; Multi-pass membrane protein; Endoplasmic reticulum membrane	Nucleus inner membrane; Multi-pass membrane protein; Endoplasmic reticulum membrane
EMD_HUMAN	P50402	EMD	EMD_MOUSE	O08579	Emd	M	-3	-1	-1	-1	0	Nucleus inner membrane; Single-pass membrane protein	Nucleus
RBP2_HUMAN	P49792	RANBP2	RBP2_MOUSE	Q9ERU9	Ranbp2	M	-3	-1	-1	-1	0	Nucleus, nuclear pore complex	Nucleus, nuclear pore complex
HNRPU_HUMAN	Q00839	HNRNPU	HNRPU_MOUSE	Q8VEK3	Hnrnpu	M	-3	-1	-1	-1	0	Nucleus; Chromosome; Cytoplasm	Nucleus; Chromosome; Cytoplasm
ROA1_HUMAN	P09651	HNRNPA1	ROA1_MOUSE	P49312	Hnrnpa1	M	-3	-1	-1	-1	0	Nucleus; Cytoplasm	Nucleus; Cytoplasm
GTF2I_HUMAN	P78347	GTF2I	GTF2I_MOUSE	Q9ESZ8	Gtf2i	M	-3	-1	-1	-1	0	Nucleus; Cytoplasm	Nucleus; Cytoplasm
LMNA_HUMAN	P02545	LMNA	LMNA_MOUSE	P48678	Lmna	M	-3	-1	-1	-1	0	Nucleus; Nucleus envelope	Nucleus; Nucleus envelope
NU155_HUMAN	O75694	NUP155	NU155_MOUSE	Q99P88	Nup155	M	-3	-1	-1	-1	0	Nucleus; Nucleus membrane; Peripheral membrane protein	Nucleus; Nucleus membrane; Peripheral membrane protein
PLRG1_HUMAN	O43660	PLRG1	PLRG1_MOUSE	Q922V4	Plrg1	M	-3	-1	-1	-1	0	Nucleus; Nucleus speckle	Nucleus; Nucleus speckle

## Sheet: Mito
hs_sw	hs_sw_id	hs_gene	mm_sw	mm_sw_id	mm_gene	evidence	total score	hs_subcell_loc	mm_subcell_loc	mgi_phenotype	heart3x	hs_subcell_loc	mm_subcell_loc
FA36A_HUMAN	Q5RI15	FAM36A	FA36A_MOUSE	Q9D7J4	Fam36a	M	4	1	1	1	1	Mitochondrion inner membrane; Multi-pass membrane protein	Mitochondrion inner membrane; Multi-pass membrane protein
F162A_HUMAN	Q96A26	FAM162A	F162A_MOUSE	Q9D6U8	Fam162a	H	4	1	1	1	1	Mitochondrion; Membrane; Single-pass membrane protein	Mitochondrion; Membrane; Single-pass membrane protein
STML2_HUMAN	Q9UJZ1	STOML2	STML2_MOUSE	Q99JB2	Stoml2	M	3	1	1	1	0	Mitochondrion inner membrane; Cell membrane; Peripheral membrane protein; Cytoskeleton	Mitochondrion inner membrane; Cell membrane; Peripheral membrane protein; Cytoskeleton
APOOL_HUMAN	Q6UXV4	APOOL	APOOL_MOUSE	Q78IK4	Apool	M	3	1	1	0	1	Mitochondrion inner membrane; Multi-pass membrane protein	Mitochondrion inner membrane; Multi-pass membrane protein
CLPB_HUMAN	Q9H078	CLPB	CLPB_MOUSE	Q60649	Clpb	HM	2	0	0	1	1	Mitochondrion	Mitochondrion
BR44_HUMAN	O95563	BRP44	BR44_MOUSE	Q9D023	Brp44	HM	2	0	0	1	1	Mitochondrion inner membrane; Multi-pass membrane protein	Mitochondrion inner membrane; Multi-pass membrane protein
TBRG4_HUMAN	Q969Z0	TBRG4	TBRG4_MOUSE	Q91YM4	Tbrg4	M	2	0	0	1	1	Mitochondrion matrix	Mitochondrion matrix
NIPS2_HUMAN	O75323	GBAS	NIPS2_MOUSE	O55126	Gbas	M	2	0	0	1	1	Mitochondrion outer membrane; Cytoplasm	Mitochondrion outer membrane; Cytoplasm
ABHDB_HUMAN	Q8NFV4	ABHD11	ABHDB_MOUSE	Q8K4F5	Abhd11	HM	1	0	0	1	0	Mitochondrion	Mitochondrion
DJC11_HUMAN	Q9NVH1	DNAJC11	DJC11_MOUSE	Q5U458	Dnajc11	M	1	0	0	1	0	Mitochondrion	Mitochondrion
MMSA_HUMAN	Q02252	ALDH6A1	MMSA_MOUSE	Q9EQ20	Aldh6a1	M	0	-1	-1	1	1	Mitochondrion	Mitochondrion
RM04_HUMAN	Q9BYD3	MRPL4	RM04_MOUSE	Q9DCU6	Mrpl4	HM	0	-1	-1	1	1	Mitochondrion	Mitochondrion
RM39_HUMAN	Q9NYK5	MRPL39	RM39_MOUSE	Q9JKF7	Mrpl39	HM	0	-1	-1	1	1	Mitochondrion	Mitochondrion
RRF2M_HUMAN	Q969S9	GFM2	RRF2M_MOUSE	Q8R2Q4	Gfm2	HM	0	-1	-1	1	1	Mitochondrion	Mitochondrion
3HIDH_HUMAN	P31937	HIBADH	3HIDH_MOUSE	Q99L13	Hibadh	M	0	-1	-1	1	1	Mitochondrion	Mitochondrion
ACON_HUMAN	Q99798	ACO2	ACON_MOUSE	Q99KI0	Aco2	M	0	-1	-1	1	1	Mitochondrion	Mitochondrion
ACPM_HUMAN	O14561	NDUFAB1	ACPM_MOUSE	Q9CR21	Ndufab1	M	0	-1	-1	1	1	Mitochondrion	Mitochondrion
CLYBL_HUMAN	Q8N0X4	CLYBL	CLYBL_MOUSE	Q8R4N0	Clybl	M	0	-1	-1	1	1	Mitochondrion	Mitochondrion
EFGM_HUMAN	Q96RP9	GFM1	EFGM_MOUSE	Q8K0D5	Gfm1	M	0	-1	-1	1	1	Mitochondrion	Mitochondrion
EFTU_HUMAN	P49411	TUFM	EFTU_MOUSE	Q8BFR5	Tufm	M	0	-1	-1	1	1	Mitochondrion	Mitochondrion
ES1_HUMAN	P30042	C21orf33	ES1_MOUSE	Q9D172	D10Jhu81e	M	0	-1	-1	1	1	Mitochondrion	Mitochondrion
GRP75_HUMAN	P38646	HSPA9	GRP75_MOUSE	P38647	Hspa9	M	0	-1	-1	1	1	Mitochondrion	Mitochondrion
GSTK1_HUMAN	Q9Y2Q3	GSTK1	GSTK1_MOUSE	Q9DCM2	Gstk1	M	0	-1	-1	1	1	Mitochondrion	Mitochondrion
HCD2_HUMAN	Q99714	HSD17B10	HCD2_MOUSE	O08756	Hsd17b10	M	0	-1	-1	1	1	Mitochondrion	Mitochondrion
HINT2_HUMAN	Q9BX68	HINT2	HINT2_MOUSE	Q9D0S9	Hint2	M	0	-1	-1	1	1	Mitochondrion	Mitochondrion
IDH3A_HUMAN	P50213	IDH3A	IDH3A_MOUSE	Q9D6R2	Idh3a	M	0	-1	-1	1	1	Mitochondrion	Mitochondrion
IDH3G_HUMAN	P51553	IDH3G	IDHG1_MOUSE	P70404	Idh3g	M	0	-1	-1	1	1	Mitochondrion	Mitochondrion
NDUS8_HUMAN	O00217	NDUFS8	NDUS8_MOUSE	Q8K3J1	Ndufs8	M	0	-1	-1	1	1	Mitochondrion	Mitochondrion
RM13_HUMAN	Q9BYD1	MRPL13	RM13_MOUSE	Q9D1P0	Mrpl13	M	0	-1	-1	1	1	Mitochondrion	Mitochondrion
RM44_HUMAN	Q9H9J2	MRPL44	RM44_MOUSE	Q9CY73	Mrpl44	M	0	-1	-1	1	1	Mitochondrion	Mitochondrion
RT28_HUMAN	Q9Y2Q9	MRPS28	RT28_MOUSE	Q9CY16	Mrps28	M	0	-1	-1	1	1	Mitochondrion	Mitochondrion
RT31_HUMAN	Q92665	MRPS31	RT31_MOUSE	Q61733	Mrps31	M	0	-1	-1	1	1	Mitochondrion	Mitochondrion
SUCA_HUMAN	P53597	SUCLG1	SUCA_MOUSE	Q9WUM5	Suclg1	M	0	-1	-1	1	1	Mitochondrion	Mitochondrion
SUCB1_HUMAN	Q9P2R7	SUCLA2	SUCB1_MOUSE	Q9Z2I9	Sucla2	M	0	-1	-1	1	1	Mitochondrion	Mitochondrion
SUCB2_HUMAN	Q96I99	SUCLG2	SUCB2_MOUSE	Q9Z2I8	Suclg2	M	0	-1	-1	1	1	Mitochondrion	Mitochondrion
THIL_HUMAN	P24752	ACAT1	THIL_MOUSE	Q8QZT1	Acat1	M	0	-1	-1	1	1	Mitochondrion	Mitochondrion
THIM_HUMAN	P42765	ACAA2	THIM_MOUSE	Q8BWT1	Acaa2	M	0	-1	-1	1	1	Mitochondrion	Mitochondrion
ETFD_HUMAN	Q16134	ETFDH	ETFD_MOUSE	Q921G7	Etfdh	HM	0	-1	-1	1	1	Mitochondrion inner membrane	Mitochondrion inner membrane
QCR1_HUMAN	P31930	UQCRC1	QCR1_MOUSE	Q9CZ13	Uqcrc1	HM	0	-1	-1	1	1	Mitochondrion inner membrane	Mitochondrion inner membrane
NDUS1_HUMAN	P28331	NDUFS1	NDUS1_MOUSE	Q91VD9	Ndufs1	M	0	-1	-1	1	1	Mitochondrion inner membrane	Mitochondrion inner membrane
NDUS3_HUMAN	O75489	NDUFS3	NDUS3_MOUSE	Q9DCT2	Ndufs3	M	0	-1	-1	1	1	Mitochondrion inner membrane	Mitochondrion inner membrane
NDUV2_HUMAN	P19404	NDUFV2	NDUV2_MOUSE	Q9D6J6	Ndufv2	M	0	-1	-1	1	1	Mitochondrion inner membrane	Mitochondrion inner membrane
QCR7_HUMAN	P14927	UQCRB	QCR7_MOUSE	Q9D855	Uqcrb	M	0	-1	-1	1	1	Mitochondrion inner membrane	Mitochondrion inner membrane
UQCC_HUMAN	Q9NVA1	UQCC	UQCC_MOUSE	Q9CWU6	Uqcc	M	0	-1	-1	1	1	Mitochondrion inner membrane	Mitochondrion inner membrane
CHCH3_HUMAN	Q9NX63	CHCHD3	CHCH3_MOUSE	Q9CRB9	Chchd3	HM	0	-1	-1	1	1	Mitochondrion inner membrane; Lipid-anchor; Intermembrane side; Mitochondrion	Mitochondrion inner membrane; Lipid-anchor; Intermembrane side; Mitochondrion
C560_HUMAN	Q99643	SDHC	C560_MOUSE	Q9CZB0	Sdhc	HM	0	-1	-1	1	1	Mitochondrion inner membrane; Multi-pass membrane protein	Mitochondrion inner membrane; Multi-pass membrane protein
MCAT_HUMAN	O43772	SLC25A20	MCAT_MOUSE	Q9Z2Z6	Slc25a20	HM	0	-1	-1	1	1	Mitochondrion inner membrane; Multi-pass membrane protein	Mitochondrion inner membrane; Multi-pass membrane protein
MPCP_HUMAN	Q00325	SLC25A3	MPCP_MOUSE	Q8VEM8	Slc25a3	M	0	-1	-1	1	1	Mitochondrion inner membrane; Multi-pass membrane protein	Mitochondrion inner membrane; Multi-pass membrane protein
NDUAB_HUMAN	Q86Y39	NDUFA11	NDUAB_MOUSE	Q9D8B4	Ndufa11	HM	0	-1	-1	1	1	Mitochondrion inner membrane; Multi-pass membrane protein	Mitochondrion inner membrane; Multi-pass membrane protein
NNTM_HUMAN	Q13423	NNT	NNTM_MOUSE	Q61941	Nnt	HM	0	-1	-1	1	1	Mitochondrion inner membrane; Multi-pass membrane protein	Mitochondrion inner membrane; Multi-pass membrane protein
M2OM_HUMAN	Q02978	SLC25A11	M2OM_MOUSE	Q9CR62	Slc25a11	HM	0	-1	-1	1	1	Mitochondrion inner membrane; Multi-pass membrane protein	Mitochondrion inner membrane; Multi-pass membrane protein
DHSA_HUMAN	P31040	SDHA	DHSA_MOUSE	Q8K2B3	Sdha	HM	0	-1	-1	1	1	Mitochondrion inner membrane; Peripheral membrane protein	Mitochondrion inner membrane; Peripheral membrane protein
NDUA8_HUMAN	P51970	NDUFA8	NDUA8_MOUSE	Q9DCJ5	Ndufa8	HM	0	-1	-1	1	1	Mitochondrion inner membrane; Peripheral membrane protein	Mitochondrion inner membrane; Peripheral membrane protein
NDUB9_HUMAN	Q9Y6M9	NDUFB9	NDUB9_MOUSE	Q9CQJ8	Ndufb9	HM	0	-1	-1	1	1	Mitochondrion inner membrane; Peripheral membrane protein	Mitochondrion inner membrane; Peripheral membrane protein
QCR2_HUMAN	P22695	UQCRC2	QCR2_MOUSE	Q9DB77	Uqcrc2	HM	0	-1	-1	1	1	Mitochondrion inner membrane; Peripheral membrane protein	Mitochondrion inner membrane; Peripheral membrane protein
ATPG_HUMAN	P36542	ATP5C1	ATPG_MOUSE	Q91VR2	Atp5c1	M	0	-1	-1	1	1	Mitochondrion inner membrane; Peripheral membrane protein	Mitochondrion inner membrane; Peripheral membrane protein
COQ3_HUMAN	Q9NZJ6	COQ3	COQ3_MOUSE	Q8BMS4	Coq3	M	0	-1	-1	1	1	Mitochondrion inner membrane; Peripheral membrane protein	Mitochondrion inner membrane; Peripheral membrane protein
COQ5_HUMAN	Q5HYK3	COQ5	COQ5_MOUSE	Q9CXI0	Coq5	M	0	-1	-1	1	1	Mitochondrion inner membrane; Peripheral membrane protein	Mitochondrion inner membrane; Peripheral membrane protein
DHSB_HUMAN	P21912	SDHB	DHSB_MOUSE	Q9CQA3	Sdhb	M	0	-1	-1	1	1	Mitochondrion inner membrane; Peripheral membrane protein	Mitochondrion inner membrane; Peripheral membrane protein
KCRS_HUMAN	P17540	CKMT2	KCRS_MOUSE	Q6P8J7	Ckmt2	M	0	1	-1	-1	1	Mitochondrion inner membrane; Peripheral membrane protein	Mitochondrion inner membrane; Peripheral membrane protein
NDUA5_HUMAN	Q16718	NDUFA5	NDUA5_MOUSE	Q9CPP6	Ndufa5	M	0	-1	-1	1	1	Mitochondrion inner membrane; Peripheral membrane protein	Mitochondrion inner membrane; Peripheral membrane protein
NDUA6_HUMAN	P56556	NDUFA6	NDUA6_MOUSE	Q9CQZ5	Ndufa6	M	0	-1	-1	1	1	Mitochondrion inner membrane; Peripheral membrane protein	Mitochondrion inner membrane; Peripheral membrane protein
NDUAC_HUMAN	Q9UI09	NDUFA12	NDUAC_MOUSE	Q7TMF3	Ndufa12	M	0	-1	-1	1	1	Mitochondrion inner membrane; Peripheral membrane protein	Mitochondrion inner membrane; Peripheral membrane protein
NDUBA_HUMAN	O96000	NDUFB10	NDUBA_MOUSE	Q9DCS9	Ndufb10	M	0	-1	-1	1	1	Mitochondrion inner membrane; Peripheral membrane protein	Mitochondrion inner membrane; Peripheral membrane protein
NDUS2_HUMAN	O75306	NDUFS2	NDUS2_MOUSE	Q91WD5	Ndufs2	M	0	-1	-1	1	1	Mitochondrion inner membrane; Peripheral membrane protein	Mitochondrion inner membrane; Peripheral membrane protein
NDUS5_HUMAN	O43920	NDUFS5	NDUS5_MOUSE	Q99LY9	Ndufs5	M	0	-1	-1	1	1	Mitochondrion inner membrane; Peripheral membrane protein	Mitochondrion inner membrane; Peripheral membrane protein
NDUV1_HUMAN	P49821	NDUFV1	NDUV1_MOUSE	Q91YT0	Ndufv1	M	0	-1	-1	1	1	Mitochondrion inner membrane; Peripheral membrane protein	Mitochondrion inner membrane; Peripheral membrane protein
NDUV3_HUMAN	P56181	NDUFV3	NDUV3_MOUSE	Q8BK30	Ndufv3	M	0	-1	-1	1	1	Mitochondrion inner membrane; Peripheral membrane protein	Mitochondrion inner membrane; Peripheral membrane protein
TIM44_HUMAN	O43615	TIMM44	TIM44_MOUSE	O35857	Timm44	M	0	-1	-1	1	1	Mitochondrion inner membrane; Peripheral membrane protein	Mitochondrion inner membrane; Peripheral membrane protein
CACP_HUMAN	P43155	CRAT	CACP_MOUSE	P47934	Crat	M	0	-1	-1	1	1	Mitochondrion inner membrane; Peripheral membrane protein;Peroxisome; Endoplasmic reticulum	Mitochondrion inner membrane; Peripheral membrane protein;Peroxisome; Endoplasmic reticulum
NDUA3_HUMAN	O95167	NDUFA3	NDUA3_MOUSE	Q9CQ91	Ndufa3	HM	0	-1	-1	1	1	Mitochondrion inner membrane; Single-pass membrane protein	Mitochondrion inner membrane; Single-pass membrane protein
NDUB5_HUMAN	O43674	NDUFB5	NDUB5_MOUSE	Q9CQH3	Ndufb5	HM	0	-1	-1	1	1	Mitochondrion inner membrane; Single-pass membrane protein	Mitochondrion inner membrane; Single-pass membrane protein
NDUB8_HUMAN	O95169	NDUFB8	NDUB8_MOUSE	Q9D6J5	Ndufb8	HM	0	-1	-1	1	1	Mitochondrion inner membrane; Single-pass membrane protein	Mitochondrion inner membrane; Single-pass membrane protein
NDUBB_HUMAN	Q9NX14	NDUFB11	NDUBB_MOUSE	O09111	Ndufb11	HM	0	-1	-1	1	1	Mitochondrion inner membrane; Single-pass membrane protein	Mitochondrion inner membrane; Single-pass membrane protein
NDUB4_HUMAN	O95168	NDUFB4	NDUB4_MOUSE	Q9CQC7	Ndufb4	M	0	-1	-1	1	1	Mitochondrion inner membrane; Single-pass membrane protein	Mitochondrion inner membrane; Single-pass membrane protein
NDUB6_HUMAN	O95139	NDUFB6	NDUB6_MOUSE	Q3UIU2	Ndufb6	M	0	-1	-1	1	1	Mitochondrion inner membrane; Single-pass membrane protein	Mitochondrion inner membrane; Single-pass membrane protein
CY1_HUMAN	P08574	CYC1	CY1_MOUSE	Q9D0M3	Cyc1	M	0	-1	-1	1	1	Mitochondrion inner membrane; Single-pass membrane protein	Mitochondrion inner membrane; Single-pass membrane protein
IMMT_HUMAN	Q16891	IMMT	IMMT_MOUSE	Q8CAQ8	Immt	HM	0	-1	-1	1	1	Mitochondrion inner membrane; Single-pass membrane protein	Mitochondrion inner membrane; Single-pass membrane protein
ACOT2_HUMAN	P49753	ACOT2	ACOT2_MOUSE	Q9QYR9	Acot2	M	0	-1	-1	1	1	Mitochondrion matrix	Mitochondrion matrix
AL1B1_HUMAN	P30837	ALDH1B1	AL1B1_MOUSE	Q9CZS1	Aldh1b1	M	0	-1	-1	1	1	Mitochondrion matrix	Mitochondrion matrix
AL4A1_HUMAN	P30038	ALDH4A1	AL4A1_MOUSE	Q8CHT0	Aldh4a1	M	0	-1	-1	1	1	Mitochondrion matrix	Mitochondrion matrix
CBR4_HUMAN	Q8N4T8	CBR4	CBR4_MOUSE	Q91VT4	Cbr4	M	0	-1	-1	1	1	Mitochondrion matrix	Mitochondrion matrix
CISY_HUMAN	O75390	CS	CISY_MOUSE	Q9CZU6	Cs	M	0	-1	-1	1	1	Mitochondrion matrix	Mitochondrion matrix
ECHM_HUMAN	P30084	ECHS1	ECHM_MOUSE	Q8BH95	Echs1	M	0	-1	-1	1	1	Mitochondrion matrix	Mitochondrion matrix
ETFA_HUMAN	P13804	ETFA	ETFA_MOUSE	Q99LC5	Etfa	M	0	-1	-1	1	1	Mitochondrion matrix	Mitochondrion matrix
ETFB_HUMAN	P38117	ETFB	ETFB_MOUSE	Q9DCW4	Etfb	M	0	-1	-1	1	1	Mitochondrion matrix	Mitochondrion matrix
GRPE1_HUMAN	Q9HAV7	GRPEL1	GRPE1_MOUSE	Q99LP6	Grpel1	M	0	-1	-1	1	1	Mitochondrion matrix	Mitochondrion matrix
IVD_HUMAN	P26440	IVD	IVD_MOUSE	Q9JHI5	Ivd	M	0	-1	-1	1	1	Mitochondrion matrix	Mitochondrion matrix
MAON_HUMAN	Q16798	ME3	MAON_MOUSE	Q8BMF3	Me3	M	0	-1	-1	1	1	Mitochondrion matrix	Mitochondrion matrix
MCCA_HUMAN	Q96RQ3	MCCC1	MCCA_MOUSE	Q99MR8	Mccc1	M	0	-1	-1	1	1	Mitochondrion matrix	Mitochondrion matrix
MCCB_HUMAN	Q9HCC0	MCCC2	MCCB_MOUSE	Q3ULD5	Mccc2	M	0	-1	-1	1	1	Mitochondrion matrix	Mitochondrion matrix
MDHM_HUMAN	P40926	MDH2	MDHM_MOUSE	P08249	Mdh2	M	0	-1	-1	1	1	Mitochondrion matrix	Mitochondrion matrix
MPPB_HUMAN	O75439	PMPCB	MPPB_MOUSE	Q9CXT8	Pmpcb	M	0	-1	-1	1	1	Mitochondrion matrix	Mitochondrion matrix
NDUA9_HUMAN	Q16795	NDUFA9	NDUA9_MOUSE	Q9DC69	Ndufa9	M	0	-1	-1	1	1	Mitochondrion matrix	Mitochondrion matrix
NDUAA_HUMAN	O95299	NDUFA10	NDUAA_MOUSE	Q99LC3	Ndufa10	M	0	-1	-1	1	1	Mitochondrion matrix	Mitochondrion matrix
ODBA_HUMAN	P12694	BCKDHA	ODBA_MOUSE	P50136	Bckdha	M	0	-1	-1	1	1	Mitochondrion matrix	Mitochondrion matrix
ODP2_HUMAN	P10515	DLAT	ODP2_MOUSE	Q8BMF4	Dlat	M	0	-1	-1	1	1	Mitochondrion matrix	Mitochondrion matrix
ODPB_HUMAN	P11177	PDHB	ODPB_MOUSE	Q9D051	Pdhb	M	0	-1	-1	1	1	Mitochondrion matrix	Mitochondrion matrix
ODPX_HUMAN	O00330	PDHX	ODPX_MOUSE	Q8BKZ9	Pdhx	M	0	-1	-1	1	1	Mitochondrion matrix	Mitochondrion matrix
PDK2_HUMAN	Q15119	PDK2	PDK2_MOUSE	Q9JK42	Pdk2	M	0	-1	-1	1	1	Mitochondrion matrix	Mitochondrion matrix
SCOT1_HUMAN	P55809	OXCT1	SCOT1_MOUSE	Q9D0K2	Oxct1	M	0	-1	-1	1	1	Mitochondrion matrix	Mitochondrion matrix
ODO1_HUMAN	Q02218	OGDH	ODO1_MOUSE	Q60597	Ogdh	M	0	-1	-1	1	1	Mitochondrion matrix; Nucleus	Mitochondrion matrix; Nucleus
SYJ2B_HUMAN	P57105	SYNJ2BP	SYJ2B_MOUSE	Q9D6K5	Synj2bp	HM	0	-1	-1	1	1	Mitochondrion outer membrane	Mitochondrion outer membrane; Single-pass membrane protein
RT4I1_HUMAN	Q8WWV3	RTN4IP1	RT4I1_MOUSE	Q924D0	Rtn4ip1	M	0	-1	-1	1	1	Mitochondrion outer membrane	Mitochondrion outer membrane
MTX2_HUMAN	O75431	MTX2	MTX2_MOUSE	O88441	Mtx2	M	0	-1	-1	1	1	Mitochondrion outer membrane; Mitochondrion	Mitochondrion outer membrane; Mitochondrion
SAM50_HUMAN	Q9Y512	SAMM50	SAM50_MOUSE	Q8BGH2	Samm50	M	0	-1	-1	1	1	Mitochondrion outer membrane; Multi-pass membrane protein	Mitochondrion outer membrane; Multi-pass membrane protein
MIRO2_HUMAN	Q8IXI1	RHOT2	MIRO2_MOUSE	Q8JZN7	Rhot2	M	0	-1	-1	1	1	Mitochondrion outer membrane; Single-pass membrane protein	Mitochondrion outer membrane; Single-pass membrane protein
NDUF4_HUMAN	Q9P032	NDUFAF4	NDUF4_MOUSE	Q9D1H6	Ndufaf4	M	0	-1	-1	1	1	Mitochondrion; Membrane; Lipid-anchor	Mitochondrion; Membrane; Lipid-anchor
AT5F1_HUMAN	P24539	ATP5F1	AT5F1_MOUSE	Q9CQQ7	Atp5f1	HM	0	-1	-1	1	1	Mitochondrion; Mitochondrion inner membrane	Mitochondrion; Mitochondrion inner membrane
ATPD_HUMAN	P30049	ATP5D	ATPD_MOUSE	Q9D3D9	Atp5d	M	0	-1	-1	1	1	Mitochondrion; Mitochondrion inner membrane	Mitochondrion; Mitochondrion inner membrane
ATPO_HUMAN	P48047	ATP5O	ATPO_MOUSE	Q9DB20	Atp5o	M	0	-1	-1	1	1	Mitochondrion; Mitochondrion inner membrane	Mitochondrion; Mitochondrion inner membrane
CIA30_HUMAN	Q9Y375	NDUFAF1	CIA30_MOUSE	Q9CWX2	Ndufaf1	HM	0	-1	-1	1	1	Mitochondrion; Mitochondrion matrix	Mitochondrion; Mitochondrion matrix
LPPRC_HUMAN	P42704	LRPPRC	LPPRC_MOUSE	Q6PB66	Lrpprc	M	0	-1	-1	1	1	Mitochondrion; Nucleus; Nucleus inner membrane	Mitochondrion; Nucleus; Nucleus inner membrane
ECH1_HUMAN	Q13011	ECH1	ECH1_MOUSE	O35459	Ech1	M	0	-1	-1	1	1	Mitochondrion; Peroxisome	Mitochondrion; Peroxisome
FABD_HUMAN	Q8IVS2	MCAT	FABD_MOUSE	Q8R3F5	Mcat	HM	-1	-1	-1	1	0	Mitochondrion	Mitochondrion
RRFM_HUMAN	Q96E11	MRRF	RRFM_MOUSE	Q9D6S7	Mrrf	HM	-1	-1	-1	1	0	Mitochondrion	Mitochondrion
VDAC2_HUMAN	P45880	VDAC2	VDAC2_MOUSE	Q60930	Vdac2	HM	-1	-1	-1	1	0	Mitochondrion	Mitochondrion
ABHDA_HUMAN	Q9NUJ1	ABHD10	ABHDA_MOUSE	Q6PE15	Abhd10	M	-1	-1	-1	1	0	Mitochondrion	Mitochondrion
ACAD8_HUMAN	Q9UKU7	ACAD8	ACAD8_MOUSE	Q9D7B6	Acad8	M	-1	-1	-1	1	0	Mitochondrion	Mitochondrion
DECR_HUMAN	Q16698	DECR1	DECR_MOUSE	Q9CQ62	Decr1	M	-1	-1	-1	0	1	Mitochondrion	Mitochondrion
ECHA_HUMAN	P40939	HADHA	ECHA_MOUSE	Q8BMS1	Hadha	M	-1	-1	-1	0	1	Mitochondrion	Mitochondrion matrix
GLRX5_HUMAN	Q86SX6	GLRX5	GLRX5_MOUSE	Q80Y14	Glrx5	M	-1	-1	-1	1	0	Mitochondrion	Mitochondrion
MECR_HUMAN	Q9BV79	MECR	MECR_MOUSE	Q9DCS3	Mecr	M	-1	-1	-1	1	0	Mitochondrion	Mitochondrion
RM09_HUMAN	Q9BYD2	MRPL9	RM09_MOUSE	Q99N94	Mrpl9	M	-1	-1	-1	1	0	Mitochondrion	Mitochondrion
RM10_HUMAN	Q7Z7H8	MRPL10	RM10_MOUSE	Q3TBW2	Mrpl10	M	-1	-1	-1	1	0	Mitochondrion	Mitochondrion
RM37_HUMAN	Q9BZE1	MRPL37	RM37_MOUSE	Q921S7	Mrpl37	M	-1	-1	-1	1	0	Mitochondrion	Mitochondrion
RT11_HUMAN	P82912	MRPS11	RT11_MOUSE	Q9DCA2	Mrps11	M	-1	-1	-1	1	0	Mitochondrion	Mitochondrion
RT22_HUMAN	P82650	MRPS22	RT22_MOUSE	Q9CXW2	Mrps22	M	-1	-1	-1	1	0	Mitochondrion	Mitochondrion
RT27_HUMAN	Q92552	MRPS27	RT27_MOUSE	Q8BK72	Mrps27	M	-1	-1	-1	1	0	Mitochondrion	Mitochondrion
RT30_HUMAN	Q9NP92	MRPS30	RT30_MOUSE	Q9D0G0	Mrps30	M	-1	-1	-1	1	0	Mitochondrion	Mitochondrion
THIOM_HUMAN	Q99757	TXN2	THIOM_MOUSE	P97493	Txn2	M	-1	-1	-1	0	1	Mitochondrion	Mitochondrion
COX41_HUMAN	P13073	COX4I1	COX41_MOUSE	P19783	Cox4i1	M	-1	-1	-1	1	0	Mitochondrion inner membrane	Mitochondrion inner membrane
COX6C_HUMAN	P09669	COX6C	COX6C_MOUSE	Q9CPQ1	Cox6c	M	-1	-1	-1	1	0	Mitochondrion inner membrane	Mitochondrion inner membrane
CX7A2_HUMAN	P14406	COX7A2	CX7A2_MOUSE	P48771	Cox7a2	M	-1	-1	-1	1	0	Mitochondrion inner membrane	Mitochondrion inner membrane
ATP5J_HUMAN	P18859	ATP5J	ATP5J_MOUSE	P97450	Atp5j	M	-1	-1	-1	1	0	Mitochondrion inner membrane	Mitochondrion inner membrane
COX5B_HUMAN	P10606	COX5B	COX5B_MOUSE	P19536	Cox5b	M	-1	-1	-1	1	0	Mitochondrion inner membrane	Mitochondrion inner membrane
PHB_HUMAN	P35232	PHB	PHB_MOUSE	P67778	Phb	M	-1	-1	-1	0	1	Mitochondrion inner membrane	Mitochondrion inner membrane
AFG32_HUMAN	Q9Y4W6	AFG3L2	AFG32_MOUSE	Q8JZQ2	Afg3l2	M	-1	-1	-1	0	1	Mitochondrion inner membrane; Multi-pass membrane protein	Mitochondrion inner membrane; Multi-pass membrane protein
OXA1L_HUMAN	Q15070	OXA1L	OXA1L_MOUSE	Q8BGA9	Oxa1l	M	-1	-1	-1	1	0	Mitochondrion inner membrane; Multi-pass membrane protein	Mitochondrion inner membrane; Multi-pass membrane protein
MCATL_HUMAN	Q8N8R3	SLC25A29	MCATL_MOUSE	Q8BL03	Slc25a29	HM	-1	-1	-1	1	0	Mitochondrion inner membrane; Multi-pass membrane protein	Mitochondrion inner membrane; Multi-pass membrane protein
CMC2_HUMAN	Q9UJS0	SLC25A13	CMC2_MOUSE	Q9QXX4	Slc25a13	M	-1	-1	-1	0	1	Mitochondrion inner membrane; Multi-pass membrane protein	Mitochondrion inner membrane; Multi-pass membrane protein
MTCH2_HUMAN	Q9Y6C9	MTCH2	MTCH2_MOUSE	Q791V5	Mtch2	M	-1	-1	-1	1	0	Mitochondrion inner membrane; Multi-pass membrane protein	Mitochondrion inner membrane; Multi-pass membrane protein
SCMC1_HUMAN	Q6NUK1	SLC25A24	SCMC1_MOUSE	Q8BMD8	Slc25a24	M	-1	-1	-1	1	0	Mitochondrion inner membrane; Multi-pass membrane protein	Mitochondrion inner membrane; Multi-pass membrane protein
PHB2_HUMAN	Q99623	PHB2	PHB2_MOUSE	O35129	Phb2	M	-1	-1	-1	0	1	Mitochondrion inner membrane; Nucleus	Mitochondrion inner membrane; Nucleus
NDUA4_HUMAN	O00483	NDUFA4	NDUA4_MOUSE	Q62425	Ndufa4	M	-1	-1	-1	1	0	Mitochondrion inner membrane; Peripheral membrane protein	Mitochondrion inner membrane; Peripheral membrane protein
ACAD9_HUMAN	Q9H845	ACAD9	ACAD9_MOUSE	Q8JZN5	Acad9	M	-1	-1	-1	1	0	Mitochondrion inner membrane; Peripheral membrane protein	Mitochondrion inner membrane; Peripheral membrane protein
AGK_HUMAN	Q53H12	AGK	AGK_MOUSE	Q9ESW4	Agk	M	-1	-1	-1	1	0	Mitochondrion inner membrane; Peripheral membrane protein	Mitochondrion inner membrane; Peripheral membrane protein
ATPA_HUMAN	P25705	ATP5A1	ATPA_MOUSE	Q03265	Atp5a1	M	-1	-1	-1	0	1	Mitochondrion inner membrane; Peripheral membrane protein	Mitochondrion inner membrane; Peripheral membrane protein
ATPB_HUMAN	P06576	ATP5B	ATPB_MOUSE	P56480	Atp5b	M	-1	-1	-1	1	0	Mitochondrion inner membrane; Peripheral membrane protein	Mitochondrion inner membrane; Peripheral membrane protein
NDUA7_HUMAN	O95182	NDUFA7	NDUA7_MOUSE	Q9Z1P6	Ndufa7	M	-1	-1	-1	1	0	Mitochondrion inner membrane; Peripheral membrane protein	Mitochondrion inner membrane; Peripheral membrane protein
PPOX_HUMAN	P50336	PPOX	PPOX_MOUSE	P51175	Ppox	M	-1	-1	-1	1	0	Mitochondrion inner membrane; Peripheral membrane protein	Mitochondrion inner membrane; Peripheral membrane protein
NDUC2_HUMAN	O95298	NDUFC2	NDUC2_MOUSE	Q9CQ54	Ndufc2	M	-1	-1	-1	1	0	Mitochondrion inner membrane; Single-pass membrane protein	Mitochondrion inner membrane; Single-pass membrane protein
UCRI_HUMAN	P47985	UQCRFS1	UCRI_MOUSE	Q9CR68	Uqcrfs1	HM	-1	-1	-1	0	1	Mitochondrion inner membrane; Single-pass membrane protein	Mitochondrion inner membrane; Single-pass membrane protein
CX6B1_HUMAN	P14854	COX6B1	CX6B1_MOUSE	P56391	Cox6b1	M	-1	-1	-1	1	0	Mitochondrion intermembrane space	Mitochondrion intermembrane space
SUOX_HUMAN	P51687	SUOX	SUOX_MOUSE	Q8R086	Suox	M	-1	-1	-1	1	0	Mitochondrion intermembrane space	Mitochondrion intermembrane space
ODBB_HUMAN	P21953	BCKDHB	ODBB_MOUSE	Q6P3A8	Bckdhb	HM	-1	-1	-1	1	0	Mitochondrion matrix	Mitochondrion matrix
PDK3_HUMAN	Q15120	PDK3	PDK3_MOUSE	Q922H2	Pdk3	HM	-1	-1	-1	1	0	Mitochondrion matrix	Mitochondrion matrix
C1QBP_HUMAN	Q07021	C1QBP	C1QBP_MOUSE	O35658	C1qbp	M	-1	-1	-1	1	0	Mitochondrion matrix	Mitochondrion matrix
CH10_HUMAN	P61604	HSPE1	CH10_MOUSE	Q64433	Hspe1	M	-1	-1	-1	1	0	Mitochondrion matrix	Mitochondrion matrix
CH60_HUMAN	P10809	HSPD1	CH60_MOUSE	P63038	Hspd1	M	-1	-1	-1	1	0	Mitochondrion matrix	Mitochondrion matrix
CLPP_HUMAN	Q16740	CLPP	CLPP_MOUSE	O88696	Clpp	M	-1	-1	-1	1	0	Mitochondrion matrix	Mitochondrion matrix
CYC_HUMAN	P99999	CYCS	CYC_MOUSE	P62897	Cycs	M	-1	-1	-1	0	1	Mitochondrion matrix	Mitochondrion matrix
DLDH_HUMAN	P09622	DLD	DLDH_MOUSE	O08749	Dld	M	-1	-1	-1	0	1	Mitochondrion matrix	Mitochondrion matrix
GABT_HUMAN	P80404	ABAT	GABT_MOUSE	P61922	Abat	M	-1	-1	-1	1	0	Mitochondrion matrix	Mitochondrion matrix
HCDH_HUMAN	Q16836	HADH	HCDH_MOUSE	Q61425	Hadh	M	-1	-1	-1	0	1	Mitochondrion matrix	Mitochondrion matrix
LONM_HUMAN	P36776	LONP1	LONM_MOUSE	Q8CGK3	Lonp1	M	-1	-1	-1	1	0	Mitochondrion matrix	Mitochondrion matrix
ODB2_HUMAN	P11182	DBT	ODB2_MOUSE	P53395	Dbt	M	-1	-1	-1	0	1	Mitochondrion matrix	Mitochondrion matrix
ODO2_HUMAN	P36957	DLST	ODO2_MOUSE	Q9D2G2	Dlst	M	-1	-1	-1	0	1	Mitochondrion matrix	Mitochondrion matrix
PCCB_HUMAN	P05166	PCCB	PCCB_MOUSE	Q99MN9	Pccb	M	-1	-1	-1	1	0	Mitochondrion matrix	Mitochondrion matrix
PDK1_HUMAN	Q15118	PDK1	PDK1_MOUSE	Q8BFP9	Pdk1	M	-1	-1	-1	0	1	Mitochondrion matrix	Mitochondrion matrix
PPIF_HUMAN	P30405	PPIF	PPIF_MOUSE	Q99KR7	Ppif	M	-1	-1	-1	0	1	Mitochondrion matrix	Mitochondrion matrix
PREP_HUMAN	Q5JRX3	PITRM1	PREP_MOUSE	Q8K411	Pitrm1	M	-1	-1	-1	1	0	Mitochondrion matrix	Mitochondrion matrix
SYIM_HUMAN	Q9NSE4	IARS2	SYIM_MOUSE	Q8BIJ6	Iars2	M	-1	-1	-1	1	0	Mitochondrion matrix	Mitochondrion matrix
SYYM_HUMAN	Q9Y2Z4	YARS2	SYYM_MOUSE	Q8BYL4	Yars2	M	-1	-1	-1	1	0	Mitochondrion matrix	Mitochondrion matrix
TM14C_HUMAN	Q9P0S9	TMEM14C	TM14C_MOUSE	Q9CQN6	Tmem14c	HM	-1	-1	-1	1	0	Mitochondrion membrane; Multi-pass membrane protein	Mitochondrion membrane; Multi-pass membrane protein
CC90B_HUMAN	Q9GZT6	CCDC90B	CC90B_MOUSE	Q8C3X2	Ccdc90b	HM	-1	-1	-1	1	0	Mitochondrion membrane; Single-pass membrane protein	Mitochondrion membrane; Single-pass membrane protein
USMG5_HUMAN	Q96IX5	USMG5	USMG5_MOUSE	Q78IK2	Usmg5	M	-1	-1	-1	1	0	Mitochondrion membrane; Single-pass membrane protein	Mitochondrion membrane; Single-pass membrane protein
AKAP1_HUMAN	Q92667	AKAP1	AKAP1_MOUSE	O08715	Akap1	M	-1	-1	-1	0	1	Mitochondrion outer membrane	Mitochondrion outer membrane; Endoplasmic reticulum
MAVS_HUMAN	Q7Z434	MAVS	MAVS_MOUSE	Q8VCF0	Mavs	M	-1	-1	-1	0	1	Mitochondrion outer membrane	Mitochondrion outer membrane
VDAC3_HUMAN	Q9Y277	VDAC3	VDAC3_MOUSE	Q60931	Vdac3	HM	-1	-1	-1	0	1	Mitochondrion outer membrane	Mitochondrion outer membrane
S2546_HUMAN	Q96AG3	SLC25A46	S2546_MOUSE	Q9CQS4	Slc25a46	HM	-1	-1	-1	1	0	Mitochondrion outer membrane; Multi-pass membrane protein	Mitochondrion outer membrane; Multi-pass membrane protein
CPT1B_HUMAN	Q92523	CPT1B	CPT1B_MOUSE	Q924X2	Cpt1b	M	-1	-1	-1	0	1	Mitochondrion outer membrane; Multi-pass membrane protein	Mitochondrion outer membrane; Multi-pass membrane protein
MARH5_HUMAN	Q9NX47	MARCH5	MARH5_MOUSE	Q3KNM2	March5	HM	-1	-1	-1	1	0	Mitochondrion outer membrane; Multi-pass membrane protein; Endoplasmic reticulum membrane	Mitochondrion outer membrane; Multi-pass membrane protein; Endoplasmic reticulum membrane
MOSC2_HUMAN	Q969Z3	MOSC2	MOSC2_MOUSE	Q922Q1	Mosc2	HM	-1	-1	-1	1	0	Mitochondrion outer membrane; Peripheral membrane protein; Peroxisome	Mitochondrion outer membrane; Peripheral membrane protein; Peroxisome
MIRO1_HUMAN	Q8IXI2	RHOT1	MIRO1_MOUSE	Q8BG51	Rhot1	M	-1	-1	-1	1	0	Mitochondrion outer membrane; Single-pass membrane protein	Mitochondrion outer membrane; Single-pass membrane protein
TOM70_HUMAN	O94826	TOMM70A	TOM70_MOUSE	Q9CZW5	Tomm70a	M	-1	-1	-1	1	0	Mitochondrion outer membrane; Single-pass membrane protein	Mitochondrion outer membrane; Single-pass membrane protein
NFU1_HUMAN	Q9UMS0	NFU1	NFU1_MOUSE	Q9QZ23	Nfu1	M	-1	-1	-1	1	0	Mitochondrion; Cytoplasm	Mitochondrion; Cytoplasm
COQ9_HUMAN	O75208	COQ9	COQ9_MOUSE	Q8K1Z0	Coq9	M	-2	-1	-1	-1	1	Mitochondrion	Mitochondrion
IDHP_HUMAN	P48735	IDH2	IDHP_MOUSE	P54071	Idh2	M	-2	-1	-1	-1	1	Mitochondrion	Mitochondrion
NDUS7_HUMAN	O75251	NDUFS7	NDUS7_MOUSE	Q9DC70	Ndufs7	M	-2	-1	-1	-1	1	Mitochondrion	Mitochondrion
RT29_HUMAN	P51398	DAP3	RT29_MOUSE	Q9ER88	Dap3	HM	-2	-1	-1	0	0	Mitochondrion	Mitochondrion
VDAC1_HUMAN	P21796	VDAC1	VDAC1_MOUSE	Q60932	Vdac1	HM	-2	-1	-1	0	0	Mitochondrion	Mitochondrion
ECHB_HUMAN	P55084	HADHB	ECHB_MOUSE	Q99JY0	Hadhb	M	-2	-1	-1	-1	1	Mitochondrion	Mitochondrion matrix
PNPT1_HUMAN	Q8TCS8	PNPT1	PNPT1_MOUSE	Q8K1R3	Pnpt1	M	-2	-1	-1	0	0	Mitochondrion	Mitochondrion
SSDH_HUMAN	P51649	ALDH5A1	SSDH_MOUSE	Q8BWF0	Aldh5a1	M	-2	-1	-1	0	0	Mitochondrion	Mitochondrion
TRXR2_HUMAN	Q9NNW7	TXNRD2	TRXR2_MOUSE	Q9JLT4	Txnrd2	M	-2	-1	-1	-1	1	Mitochondrion	Mitochondrion
GPDM_HUMAN	P43304	GPD2	GPDM_MOUSE	Q64521	Gpd2	M	-2	-1	-1	0	0	Mitochondrion inner membrane	Mitochondrion inner membrane
ACADV_HUMAN	P49748	ACADVL	ACADV_MOUSE	P50544	Acadvl	M	-2	-1	-1	-1	1	Mitochondrion inner membrane	Mitochondrion inner membrane
CCHL_HUMAN	P53701	HCCS	CCHL_MOUSE	P53702	Hccs	H	-2	-1	-1	-1	1	Mitochondrion inner membrane	Mitochondrion inner membrane
BDH_HUMAN	Q02338	BDH1	BDH_MOUSE	Q80XN0	Bdh1	M	-2	-1	-1	-1	1	Mitochondrion inner membrane; Mitochondrion matrix	Mitochondrion inner membrane; Mitochondrion matrix
ABCB7_HUMAN	O75027	ABCB7	ABCB7_MOUSE	Q61102	Abcb7	HM	-2	-1	-1	0	0	Mitochondrion inner membrane; Multi-pass membrane protein	Mitochondrion inner membrane; Multi-pass membrane protein
ADT1_HUMAN	P12235	SLC25A4	ADT1_MOUSE	P48962	Slc25a4	M	-2	-1	-1	-1	1	Mitochondrion inner membrane; Multi-pass membrane protein	Mitochondrion inner membrane; Multi-pass membrane protein
ADT2_HUMAN	P05141	SLC25A5	ADT2_MOUSE	P51881	Slc25a5	M	-2	-1	-1	0	0	Mitochondrion inner membrane; Multi-pass membrane protein	Mitochondrion inner membrane; Multi-pass membrane protein
CDS2_HUMAN	O95674	CDS2	CDS2_MOUSE	Q99L43	Cds2	M	-2	-1	-1	0	0	Mitochondrion inner membrane; Multi-pass membrane protein	Mitochondrion inner membrane; Multi-pass membrane protein
SPG7_HUMAN	Q9UQ90	SPG7	SPG7_MOUSE	Q3ULF4	Spg7	M	-2	-1	-1	0	0	Mitochondrion inner membrane; Multi-pass membrane protein	Mitochondrion inner membrane; Multi-pass membrane protein
CMC1_HUMAN	O75746	SLC25A12	CMC1_MOUSE	Q8BH59	Slc25a12	HM	-2	-1	-1	-1	1	Mitochondrion inner membrane; Multi-pass membrane protein	Mitochondrion inner membrane; Multi-pass membrane protein
CPT2_HUMAN	P23786	CPT2	CPT2_MOUSE	P52825	Cpt2	M	-2	-1	-1	-1	1	Mitochondrion inner membrane; Peripheral membrane protein	Mitochondrion inner membrane; Peripheral membrane protein
NDUS6_HUMAN	O75380	NDUFS6	NDUS6_MOUSE	P52503	Ndufs6	M	-2	-1	-1	-1	1	Mitochondrion inner membrane; Peripheral membrane protein	Mitochondrion inner membrane; Peripheral membrane protein
NDUS4_HUMAN	O43181	NDUFS4	NDUS4_MOUSE	Q9CXZ1	Ndufs4	M	-2	-1	-1	-1	1	Mitochondrion inner membrane; Peripheral membrane protein	Mitochondrion inner membrane; Peripheral membrane protein
OPA1_HUMAN	O60313	OPA1	OPA1_MOUSE	P58281	Opa1	M	-2	-1	-1	-1	1	Mitochondrion inner membrane; Single-pass membrane protein; Mitochondrion intermembrane space	Mitochondrion inner membrane; Single-pass membrane protein; Mitochondrion intermembrane space
COX17_HUMAN	Q14061	COX17	COX17_MOUSE	P56394	Cox17	H	-2	-1	-1	0	0	Mitochondrion intermembrane space	Mitochondrion intermembrane space
AIFM1_HUMAN	O95831	AIFM1	AIFM1_MOUSE	Q9Z0X1	Aifm1	M	-2	-1	-1	-1	1	Mitochondrion intermembrane space; Mitochondrion inner membrane	Mitochondrion intermembrane space; Mitochondrion inner membrane
MUTA_HUMAN	P22033	MUT	MUTA_MOUSE	P16332	Mut	HM	-2	-1	-1	-1	1	Mitochondrion matrix	Mitochondrion matrix
ACADM_HUMAN	P11310	ACADM	ACADM_MOUSE	P45952	Acadm	M	-2	-1	-1	-1	1	Mitochondrion matrix	Mitochondrion matrix
DHE3_HUMAN	P00367	GLUD1	DHE3_MOUSE	P26443	Glud1	M	-2	-1	-1	0	0	Mitochondrion matrix	Mitochondrion matrix
ODPA_HUMAN	P08559	PDHA1	ODPA_MOUSE	P35486	Pdha1	M	-2	-1	-1	-1	1	Mitochondrion matrix	Mitochondrion matrix
SODM_HUMAN	P04179	SOD2	SODM_MOUSE	P09671	Sod2	M	-2	-1	-1	-1	1	Mitochondrion matrix	Mitochondrion matrix
DCMC_HUMAN	O95822	MLYCD	DCMC_MOUSE	Q99J39	Mlycd	M	-2	-1	-1	-1	1	Mitochondrion matrix; Peroxisome	Mitochondrion matrix; Peroxisome
COX15_HUMAN	Q7KZN9	COX15	COX15_MOUSE	Q8BJ03	Cox15	HM	-2	-1	-1	-1	1	Mitochondrion membrane; Multi-pass membrane protein	Mitochondrion membrane; Multi-pass membrane protein
MFN2_HUMAN	O95140	MFN2	MFN2_MOUSE	Q80U63	Mfn2	M	-2	-1	-1	-1	1	Mitochondrion outer membrane; Multi-pass membrane protein	Mitochondrion outer membrane; Multi-pass membrane protein
ACSL1_HUMAN	P33121	ACSL1	ACSL1_MOUSE	P41216	Acsl1	M	-2	-1	-1	-1	1	Mitochondrion outer membrane; Single-pass membrane protein; Peroxisome membrane	Mitochondrion outer membrane; Single-pass membrane protein; Peroxisome membrane
ATP5L_HUMAN	O75964	ATP5L	ATP5L_MOUSE	Q9CPQ8	Atp5l	M	-2	-1	-1	-1	1	Mitochondrion; Mitochondrion inner membrane	Mitochondrion; Mitochondrion inner membrane
LACTB_HUMAN	P83111	LACTB	LACTB_MOUSE	Q9EP89	Lactb	M	-3	-1	-1	-1	0	Mitochondrion	Mitochondrion
TACO1_HUMAN	Q9BSH4	TACO1	TACO1_MOUSE	Q8K0Z7	Taco1	HM	-3	-1	-1	-1	0	Mitochondrion	Mitochondrion
LETM1_HUMAN	O95202	LETM1	LETM1_MOUSE	Q9Z2I0	Letm1	M	-3	-1	-1	-1	0	Mitochondrion inner membrane; Single-pass membrane protein	Mitochondrion inner membrane; Single-pass membrane protein
TIM50_HUMAN	Q3ZCQ8	TIMM50	TIM50_MOUSE	Q9D880	Timm50	HM	-3	-1	-1	-1	0	Mitochondrion inner membrane; Single-pass membrane protein	Mitochondrion inner membrane; Single-pass membrane protein
AOFA_HUMAN	P21397	MAOA	AOFA_MOUSE	Q64133	Maoa	M	-3	-1	-1	-1	0	Mitochondrion outer membrane; Single-pass membrane protein	Mitochondrion outer membrane; Single-pass membrane protein
CISD2_HUMAN	Q8N5K1	CISD2	CISD2_MOUSE	Q9CQB5	Cisd2	HM	-3	-1	-1	-1	0	Mitochondrion outer membrane; Single-pass membrane protein; Endoplasmic reticulum	Mitochondrion outer membrane; Single-pass membrane protein; Endoplasmic reticulum

## Sheet: Nucleus
hs_sw	hs_sw_id	hs_gene	mm_sw	mm_sw_id	mm_gene	evidence	total score	hs_subcell_loc	mm_subcell_loc	mgi_phenotype	heart3x	hs_subcell_loc	mm_subcell_loc
VAPA_HUMAN	Q9P0L0	VAPA	VAPA_MOUSE	Q9WV55	Vapa	M	3	1	1	1	0	Nucleus membrane; Membrane; Single-pass membrane protein; Endoplasmic reticulum	Nucleus membrane; Membrane; Single-pass membrane protein; Endoplasmic reticulum
D39U1_HUMAN	Q9NRG7	SDR39U1	D39U1_MOUSE	Q5M8N4	Sdr39u1	HM	2	0	0	1	1	Nucleus	Not assigned
GNA13_HUMAN	Q14344	GNA13	GNA13_MOUSE	P27601	Gna13	HM	2	1	1	0	0	Nucleus; Membrane; Melanosome	Nucleus; Membrane; Melanosome
DAG1_HUMAN	Q14118	DAG1	DAG1_MOUSE	Q62165	Dag1	M	2	1	1	-1	1	Nucleus; Membrane; Single-pass membrane protein	Nucleus; Membrane; Single-pass membrane protein
SPRY4_HUMAN	Q8WW59	SPRYD4	SPRY4_MOUSE	Q91WK1	Spryd4	M	2	0	0	1	1	Nucleus; Mitochondrion	Nucleus; Mitochondrion
LC7L2_HUMAN	Q9Y383	LUC7L2	LC7L2_MOUSE	Q7TNC4	Luc7l2	HM	1	0	0	1	0	Nucleus; Nucleoplasm	Nucleus; Nucleoplasm
PDIP2_HUMAN	Q9Y2S7	POLDIP2	PDIP2_MOUSE	Q91VA6	Poldip2	M	0	-1	-1	1	1	Nucleus	Nucleus
PRP8_HUMAN	Q6P2Q9	PRPF8	PRP8_MOUSE	Q99PV0	Prpf8	M	0	-1	-1	1	1	Nucleus	Nucleus
HSPB3_HUMAN	Q12988	HSPB3	HSPB3_MOUSE	Q9QZ57	Hspb3	H	0	-1	-1	1	1	Nucleus; Cytoplasm	Nucleus; Cytoplasm
B2L13_HUMAN	Q9BXK5	BCL2L13	B2L13_MOUSE	P59017	Bcl2l13	M	0	-1	-1	1	1	Nucleus; Mitochondrion membrane; Single-pass membrane protein	Mitochondrion membrane; Single-pass membrane protein
RU2A_HUMAN	P09661	SNRPA1	RU2A_MOUSE	P57784	Snrpa1	HM	-1	-1	-1	1	0	Nucleus	Nucleus
CBX5_HUMAN	P45973	CBX5	CBX5_MOUSE	Q61686	Cbx5	H	-1	-1	-1	1	0	Nucleus	Nucleus
CSTF3_HUMAN	Q12996	CSTF3	CSTF3_MOUSE	Q99LI7	Cstf3	M	-1	-1	-1	1	0	Nucleus	Nucleus
HNRL2_HUMAN	Q1KMD3	HNRNPUL2	HNRL2_MOUSE	Q00PI9	Hnrnpul2	M	-1	-1	-1	1	0	Nucleus	Nucleus
HNRPM_HUMAN	P52272	HNRNPM	HNRPM_MOUSE	Q9D0E1	Hnrnpm	M	-1	-1	-1	1	0	Nucleus	Nucleus
PTBP1_HUMAN	P26599	PTBP1	PTBP1_MOUSE	P17225	Ptbp1	M	-1	-1	-1	1	0	Nucleus	Nucleus
PTBP2_HUMAN	Q9UKA9	PTBP2	PTBP2_MOUSE	Q91Z31	Ptbp2	M	-1	-1	-1	1	0	Nucleus	Nucleus
RALY_HUMAN	Q9UKM9	RALY	RALY_MOUSE	Q64012	Raly	M	-1	-1	-1	1	0	Nucleus	Nucleus
ROA3_HUMAN	P51991	HNRNPA3	ROA3_MOUSE	Q8BG05	Hnrnpa3	M	-1	-1	-1	1	0	Nucleus	Nucleus
SARNP_HUMAN	P82979	SARNP	SARNP_MOUSE	Q9D1J3	Sarnp	M	-1	-1	-1	1	0	Nucleus	Nucleus
SF3A1_HUMAN	Q15459	SF3A1	SF3A1_MOUSE	Q8K4Z5	Sf3a1	M	-1	-1	-1	1	0	Nucleus	Nucleus
SF3A3_HUMAN	Q12874	SF3A3	SF3A3_MOUSE	Q9D554	Sf3a3	M	-1	-1	-1	1	0	Nucleus	Nucleus
SLTM_HUMAN	Q9NWH9	SLTM	SLTM_MOUSE	Q8CH25	Sltm	M	-1	-1	-1	1	0	Nucleus	Nucleus
SMRC2_HUMAN	Q8TAQ2	SMARCC2	SMRC2_MOUSE	Q6PDG5	Smarcc2	M	-1	-1	-1	1	0	Nucleus	Nucleus
SNR40_HUMAN	Q96DI7	SNRNP40	SNR40_MOUSE	Q6PE01	Snrnp40	M	-1	-1	-1	1	0	Nucleus	Nucleus
TCRG1_HUMAN	O14776	TCERG1	TCRG1_MOUSE	Q8CGF7	Tcerg1	M	-1	-1	-1	1	0	Nucleus	Nucleus
TF3C2_HUMAN	Q8WUA4	GTF3C2	TF3C2_MOUSE	Q8BL74	Gtf3c2	M	-1	-1	-1	1	0	Nucleus	Nucleus
MATR3_HUMAN	P43243	MATR3	MATR3_MOUSE	Q8K310	Matr3	M	-1	-1	-1	1	0	Nucleus matrix	Nucleus matrix
SFPQ_HUMAN	P23246	SFPQ	SFPQ_MOUSE	Q8VIJ6	Sfpq	M	-1	-1	-1	1	0	Nucleus matrix	Nucleus matrix
PININ_HUMAN	Q9H307	PNN	PININ_MOUSE	O35691	Pnn	M	-1	1	-1	-1	0	Nucleus speckle; desmosome	Nucleus speckle; desmosome
H2A1B_HUMAN	P04908	HIST1H2AB	H2A1_MOUSE	P22752	Hist1h2ab	M	-1	-1	-1	1	0	Nucleus; Chromosome	Nucleus; Chromosome
H2AW_HUMAN	Q9P0M6	H2AFY2	H2AW_MOUSE	Q8CCK0	H2afy2	M	-1	-1	-1	1	0	Nucleus; Chromosome	Nucleus; Chromosome
H31_HUMAN	P68431	HIST1H3A	H31_MOUSE	P68433	Hist1h3a	M	-1	-1	-1	1	0	Nucleus; Chromosome	Nucleus; Chromosome
H4_HUMAN	P62805	HIST1H4A	H4_MOUSE	P62806	Hist1h4a	M	-1	-1	-1	1	0	Nucleus; Chromosome	Nucleus; Chromosome
HCFC1_HUMAN	P51610	HCFC1	HCFC1_MOUSE	Q61191	Hcfc1	M	-1	-1	-1	1	0	Nucleus; Chromosome	Nucleus; Chromosome
HNRDL_HUMAN	O14979	HNRPDL	HNRDL_MOUSE	Q9Z130	Hnrpdl	M	-1	-1	-1	1	0	Nucleus; Chromosome	Nucleus; Chromosome
HNRH1_HUMAN	P31943	HNRNPH1	HNRH1_MOUSE	O35737	Hnrnph1	M	-1	-1	-1	1	0	Nucleus; Chromosome	Nucleus; Chromosome
HNRH2_HUMAN	P55795	HNRNPH2	HNRH2_MOUSE	P70333	Hnrnph2	M	-1	-1	-1	1	0	Nucleus; Chromosome	Nucleus; Chromosome
HP1B3_HUMAN	Q5SSJ5	HP1BP3	HP1B3_MOUSE	Q3TEA8	Hp1bp3	M	-1	-1	-1	1	0	Nucleus; Chromosome	Nucleus; Chromosome
SP16H_HUMAN	Q9Y5B9	SUPT16H	SP16H_MOUSE	Q920B9	Supt16h	M	-1	-1	-1	1	0	Nucleus; Chromosome	Nucleus; Chromosome
SMC3_HUMAN	Q9UQE7	SMC3	SMC3_MOUSE	Q9CW03	Smc3	M	-1	-1	-1	1	0	Nucleus; Chromosome; Centromere	Nucleus; Chromosome; Centromere
SAFB2_HUMAN	Q14151	SAFB2	SAFB2_MOUSE	Q80YR5	Safb2	HM	-1	-1	-1	1	0	Nucleus; Cytoplasm	Nucleus; Cytoplasm
FUBP2_HUMAN	Q92945	KHSRP	FUBP2_MOUSE	Q3U0V1	Khsrp	M	-1	-1	-1	1	0	Nucleus; Cytoplasm	Nucleus; Cytoplasm
IF2B2_HUMAN	Q9Y6M1	IGF2BP2	IF2B2_MOUSE	Q5SF07	Igf2bp2	H	-1	-1	-1	1	0	Nucleus; Cytoplasm	Nucleus; Cytoplasm
ISOC2_HUMAN	Q96AB3	ISOC2	ISC2A_MOUSE	P85094	Isoc2a	M	-1	-1	-1	1	0	Nucleus; Cytoplasm	Nucleus; Cytoplasm
PAIRB_HUMAN	Q8NC51	SERBP1	PAIRB_MOUSE	Q9CY58	Serbp1	H	-1	-1	-1	1	0	Nucleus; Cytoplasm	Nucleus; Cytoplasm
RBM14_HUMAN	Q96PK6	RBM14	RBM14_MOUSE	Q8C2Q3	Rbm14	M	-1	-1	-1	1	0	Nucleus; Cytoplasm	Nucleus; Cytoplasm
RCC1_HUMAN	P18754	RCC1	RCC1_MOUSE	Q8VE37	Rcc1	M	-1	-1	-1	1	0	Nucleus; Cytoplasm	Nucleus; Cytoplasm
ROA2_HUMAN	P22626	HNRNPA2B1	ROA2_MOUSE	O88569	Hnrnpa2b1	M	-1	-1	-1	1	0	Nucleus; Cytoplasm	Nucleus; Cytoplasm
ROAA_HUMAN	Q99729	HNRNPAB	ROAA_MOUSE	Q99020	Hnrnpab	M	-1	-1	-1	1	0	Nucleus; Cytoplasm	Nucleus; Cytoplasm
SMRC1_HUMAN	Q92922	SMARCC1	SMRC1_MOUSE	P97496	Smarcc1	M	-1	-1	-1	1	0	Nucleus; Cytoplasm	Nucleus; Cytoplasm
PBIP1_HUMAN	Q96AQ6	PBXIP1	PBIP1_MOUSE	Q3TVI8	Pbxip1	M	-1	-1	-1	1	0	Nucleus; Cytoskeleton	Nucleus; Cytoskeleton
GNAQ_HUMAN	P50148	GNAQ	GNAQ_MOUSE	P21279	Gnaq	HM	-1	0	0	-1	0	Nucleus; Nuclear membrane	Nucleus; Nuclear membrane
NUP53_HUMAN	Q8NFH5	NUP35	NUP53_MOUSE	Q8R4R6	Nup35	M	-1	-1	-1	1	0	Nucleus; nuclear pore complex	Nucleus; nuclear pore complex
NH2L1_HUMAN	P55769	NHP2L1	NH2L1_MOUSE	Q9D0T1	Nhp2l1	M	-1	-1	-1	1	0	Nucleus; nucleolus	Nucleus; nucleolus
NOP56_HUMAN	O00567	NOP56	NOP56_MOUSE	Q9D6Z1	Nop56	M	-1	-1	-1	1	0	Nucleus; nucleolus	Nucleus; nucleolus
RRP5_HUMAN	Q14690	PDCD11	RRP5_MOUSE	Q6NS46	Pdcd11	M	-1	-1	-1	1	0	Nucleus; nucleolus	Nucleus; nucleolus
MBB1A_HUMAN	Q9BQG0	MYBBP1A	MBB1A_MOUSE	Q7TPV4	Mybbp1a	M	-1	-1	-1	1	0	Nucleus; Nucleolus; Cytoplasm	Nucleus; Nucleolus; Cytoplasm
HNRPL_HUMAN	P14866	HNRNPL	HNRPL_MOUSE	Q8R081	Hnrnpl	M	-1	-1	-1	1	0	Nucleus; nucleoplasm	Nucleus; nucleoplasm
PSPC1_HUMAN	Q8WXF1	PSPC1	PSPC1_MOUSE	Q8R326	Pspc1	M	-1	-1	-1	1	0	Nucleus; Nucleus matrix	Nucleus; Nucleus matrix
THOC4_HUMAN	Q86V81	THOC4	THOC4_MOUSE	O08583	Thoc4	HM	-1	-1	-1	1	0	Nucleus; Nucleus speckle	Nucleus; Nucleus speckle
ACINU_HUMAN	Q9UKV3	ACIN1	ACINU_MOUSE	Q9JIX8	Acin1	M	-1	-1	-1	1	0	Nucleus; Nucleus speckle	Nucleus; Nucleus speckle
CPSF6_HUMAN	Q16630	CPSF6	CPSF6_MOUSE	Q6NVF9	Cpsf6	M	-1	-1	-1	1	0	Nucleus; Nucleus speckle	Nucleus; Nucleus speckle
SRRM2_HUMAN	Q9UQ35	SRRM2	SRRM2_MOUSE	Q8BTI8	Srrm2	M	-1	-1	-1	1	0	Nucleus; Nucleus speckle	Nucleus; Nucleus speckle
CDC5L_HUMAN	Q99459	CDC5L	CDC5L_MOUSE	Q6A068	Cdc5l	M	-1	-1	-1	1	0	Nucleus; Nucleus speckle; Cytoplasm	Nucleus; Nucleus speckle; Cytoplasm
DDX42_HUMAN	Q86XP3	DDX42	DDX42_MOUSE	Q810A7	Ddx42	M	-1	-1	-1	1	0	Nucleus; Nucleus speckle; Cytoplasm	Nucleus; Nucleus speckle; Cytoplasm
SMU1_HUMAN	Q2TAY7	SMU1	SMU1_MOUSE	Q3UKJ7	Smu1	M	-1	-1	-1	1	0	Nucleus; Nucleus speckle; Cytoplasm	Nucleus; Nucleus speckle; Cytoplasm
H2AX_HUMAN	P16104	H2AFX	H2AX_MOUSE	P27661	H2afx	HM	-2	-1	-1	0	0	Nucleus	Nucleus
DDX17_HUMAN	Q92841	DDX17	DDX17_MOUSE	Q501J6	Ddx17	M	-2	-1	-1	0	0	Nucleus	Nucleus
DEK_HUMAN	P35659	DEK	DEK_MOUSE	Q7TNV0	Dek	M	-2	-1	-1	0	0	Nucleus	Nucleus
HNRPC_HUMAN	P07910	HNRNPC	HNRPC_MOUSE	Q9Z204	Hnrnpc	M	-2	-1	-1	0	0	Nucleus	Nucleus
LAP2A_HUMAN	P42166	TMPO	LAP2A_MOUSE	Q61033	Tmpo	M	-2	-1	-1	0	0	Nucleus	Nucleus
NFIA_HUMAN	Q12857	NFIA	NFIA_MOUSE	Q02780	Nfia	M	-2	-1	-1	-1	1	Nucleus	Nucleus
NFIB_HUMAN	O00712	NFIB	NFIB_MOUSE	P97863	Nfib	M	-2	-1	-1	-1	1	Nucleus	Nucleus
NONO_HUMAN	Q15233	NONO	NONO_MOUSE	Q99K48	Nono	M	-2	-1	-1	0	0	Nucleus	Nucleus
SF3B1_HUMAN	O75533	SF3B1	SF3B1_MOUSE	Q99NB9	Sf3b1	M	-2	-1	-1	0	0	Nucleus	Nucleus
TIF1B_HUMAN	Q13263	TRIM28	TIF1B_MOUSE	Q62318	Trim28	M	-2	-1	-1	0	0	Nucleus	Nucleus
UBR5_HUMAN	O95071	UBR5	UBR5_MOUSE	Q80TP3	Ubr5	M	-2	-1	-1	0	0	Nucleus	Nucleus
LMNB1_HUMAN	P20700	LMNB1	LMNB1_MOUSE	P14733	Lmnb1	M	-2	-1	-1	0	0	Nucleus inner membrane; Lipid-anchor; Nucleoplasmic side	Nucleus inner membrane; Lipid-anchor; Nucleoplasmic side
LMNB2_HUMAN	Q03252	LMNB2	LMNB2_MOUSE	P21619	Lmnb2	M	-2	-1	-1	0	0	Nucleus inner membrane; Lipid-anchor; Nucleoplasmic side	Nucleus inner membrane; Lipid-anchor; Nucleoplasmic side
MAN1_HUMAN	Q9Y2U8	LEMD3	MAN1_MOUSE	Q9WU40	Lemd3	M	-2	-1	-1	0	0	Nucleus inner membrane; Multi-pass membrane protein	Nucleus inner membrane; Multi-pass membrane protein
LAP2B_HUMAN	P42167	TMPO	LAP2B_MOUSE	Q61029	Tmpo	M	-2	-1	-1	0	0	Nucleus inner membrane; Single-pass membrane protein	Nucleus inner membrane; Single-pass membrane protein
SUN1_HUMAN	O94901	SUN1	SUN1_MOUSE	Q9D666	Sun1	M	-2	-1	-1	0	0	Nucleus inner membrane; Single-pass membrane protein	Nucleus inner membrane; Single-pass membrane protein
TOIP1_HUMAN	Q5JTV8	TOR1AIP1	TOIP1_MOUSE	Q921T2	Tor1aip1	M	-2	-1	-1	0	0	Nucleus inner membrane; Single-pass membrane protein	Nucleus inner membrane; Single-pass membrane protein
SUN2_HUMAN	Q9UH99	SUN2	SUN2_MOUSE	Q8BJS4	Sun2	M	-2	-1	-1	0	0	Nucleus inner membrane; Single-pass membrane protein; Endosome membrane	Nucleus inner membrane; Single-pass membrane protein; Endosome membrane
K2C8_HUMAN	P05787	KRT8	K2C8_MOUSE	P11679	Krt8	M	-2	-1	-1	0	0	Nucleus matrix; nucleoplasm; Cytoplasm	Nucleus matrix; nucleoplasm; Cytoplasm
SYNE1_HUMAN	Q8NF91	SYNE1	SYNE1_MOUSE	Q6ZWR6	Syne1	M	-2	-1	-1	-1	1	Nucleus outer membrane; Single-pass membrane protein	Nucleus outer membrane; Single-pass membrane protein
NPM_HUMAN	P06748	NPM1	NPM_MOUSE	Q61937	Npm1	M	-2	-1	-1	0	0	Nucleus, nucleolus	Nucleus, nucleolus
H12_HUMAN	P16403	HIST1H1C	H12_MOUSE	P15864	Hist1h1c	M	-2	-1	-1	0	0	Nucleus; Chromosome	Nucleus; Chromosome
H2AY_HUMAN	O75367	H2AFY	H2AY_MOUSE	Q9QZQ8	H2afy	M	-2	-1	-1	0	0	Nucleus; Chromosome	Nucleus; Chromosome
H2AZ_HUMAN	P0C0S5	H2AFZ	H2AZ_MOUSE	P0C0S6	H2afz	M	-2	-1	-1	0	0	Nucleus; Chromosome	Nucleus; Chromosome
H33_HUMAN	P84243	H3F3A	H33_MOUSE	P84244	H3f3a	M	-2	-1	-1	0	0	Nucleus; Chromosome	Nucleus; Chromosome
SMC1A_HUMAN	Q14683	SMC1A	SMC1A_MOUSE	Q9CU62	Smc1a	M	-2	-1	-1	0	0	Nucleus; Chromosome; Centromere	Nucleus; Chromosome; Centromere
BCLF1_HUMAN	Q9NYF8	BCLAF1	BCLF1_MOUSE	Q8K019	Bclaf1	M	-2	-1	-1	0	0	Nucleus; Cytoplasm	Nucleus; Cytoplasm
TITIN_HUMAN	Q8WZ42	TTN	TITIN_MOUSE	A2ASS6	Ttn	M	-2	-1	-1	-1	1	Nucleus; Cytoplasm	Nucleus; Cytoplasm
TRI63_HUMAN	Q969Q1	TRIM63	TRI63_MOUSE	Q38HM4	Trim63	M	-2	-1	-1	-1	1	Nucleus; Cytoplasm	Nucleus; Cytoplasm
HNRPD_HUMAN	Q14103	HNRNPD	HNRPD_MOUSE	Q60668	Hnrnpd	M	-2	-1	-1	0	0	Nucleus; Cytoplasm	Nucleus; Cytoplasm
K1C14_HUMAN	P02533	KRT14	K1C14_MOUSE	Q61781	Krt14	M	-2	-1	-1	0	0	Nucleus; Cytoplasm	Nucleus; Cytoplasm
CHD4_HUMAN	Q14839	CHD4	CHD4_MOUSE	Q6PDQ2	Chd4	M	-2	-1	-1	0	0	Nucleus; Cytoplasm; Cytoskeleton	Nucleus; Cytoplasm; Cytoskeleton
NU133_HUMAN	Q8WUM0	NUP133	NU133_MOUSE	Q8R0G9	Nup133	M	-2	-1	-1	0	0	Nucleus; nuclear pore complex	Nucleus; nuclear pore complex
DKC1_HUMAN	O60832	DKC1	DKC1_MOUSE	Q9ESX5	Dkc1	M	-2	-1	-1	0	0	Nucleus; Nucleolus; Cajal body	Nucleus; Nucleolus; Cajal body
DHX9_HUMAN	Q08211	DHX9	DHX9_MOUSE	O70133	Dhx9	M	-2	-1	-1	0	0	Nucleus; Nucleolus; Cytoplasm	Nucleus; Nucleolus; Cytoplasm
K1C18_HUMAN	P05783	KRT18	K1C18_MOUSE	P05784	Krt18	HM	-2	-1	-1	0	0	Nucleus; Nucleus matrix; Nucleolus	Nucleus; Nucleus matrix; Nucleolus
MGN_HUMAN	P61326	MAGOH	MGN_MOUSE	P61327	Magoh	HM	-2	-1	-1	0	0	Nucleus; Nucleus speckle	Nucleus; Nucleus speckle
SRSF3_HUMAN	P84103	SRSF3	SRSF3_MOUSE	P84104	Srsf3	M	-2	-1	-1	0	0	Nucleus; Nucleus speckle	Nucleus; Nucleus speckle
PP1G_HUMAN	P36873	PPP1CC	PP1G_MOUSE	P63087	Ppp1cc	HM	-2	-1	-1	0	0	Nucleus; Nucleus speckle; Mitochondrion	Nucleus; Nucleus speckle; Mitochondrion
DESM_HUMAN	P17661	DES	DESM_MOUSE	P31001	Des	M	-2	-1	-1	-1	1	Nucleus; Sarcolemma; Cytoplasm	Nucleus; Sarcolemma; Cytoplasm
TADBP_HUMAN	Q13148	TARDBP	TADBP_MOUSE	Q921F2	Tardbp	M	-2	-1	-1	0	0	Nucleus. Note=In patients with frontotemporal lobar degeneration and amyotrophic lateral sclerosis, it is absent from the nucleus of affected neurons but it is the primary component of cytoplasmic ubiquitin-positive inclusion bodies	Nucleus
MECP2_HUMAN	P51608	MECP2	MECP2_MOUSE	Q9Z2D6	Mecp2	HM	-3	-1	-1	-1	0	Nucleus	Nucleus
FUBP1_HUMAN	Q96AE4	FUBP1	FUBP1_MOUSE	Q91WJ8	Fubp1	M	-3	-1	-1	-1	0	Nucleus	Nucleus
ARI1A_HUMAN	O14497	ARID1A	ARI1A_MOUSE	A2BH40	Arid1a	M	-3	-1	-1	-1	0	Nucleus	Nucleus
LRC10_HUMAN	Q5BKY1	LRRC10	LRC10_MOUSE	Q8K3W2	Lrrc10	M	-3	-1	-1	-1	0	Nucleus	Nucleus
SMCA4_HUMAN	P51532	SMARCA4	SMCA4_MOUSE	Q3TKT4	Smarca4	M	-3	-1	-1	-1	0	Nucleus	Nucleus
HDAC1_HUMAN	Q13547	HDAC1	HDAC1_MOUSE	O09106	Hdac1	M	-3	-1	-1	-1	0	Nucleus	Nucleus
HDAC2_HUMAN	Q92769	HDAC2	HDAC2_MOUSE	P70288	Hdac2	M	-3	-1	-1	-1	0	Nucleus	Nucleus
PDS5A_HUMAN	Q29RF7	PDS5A	PDS5A_MOUSE	Q6A026	Pds5a	M	-3	-1	-1	-1	0	Nucleus	Nucleus
LEMD2_HUMAN	Q8NC56	LEMD2	LEMD2_MOUSE	Q6DVA0	Lemd2	M	-3	-1	-1	-1	0	Nucleus inner membrane; Multi-pass membrane protein	Nucleus inner membrane; Multi-pass membrane protein
LBR_HUMAN	Q14739	LBR	LBR_MOUSE	Q3U9G9	Lbr	M	-3	-1	-1	-1	0	Nucleus inner membrane; Multi-pass membrane protein; Endoplasmic reticulum membrane	Nucleus inner membrane; Multi-pass membrane protein; Endoplasmic reticulum membrane
EMD_HUMAN	P50402	EMD	EMD_MOUSE	O08579	Emd	M	-3	-1	-1	-1	0	Nucleus inner membrane; Single-pass membrane protein	Nucleus
RBP2_HUMAN	P49792	RANBP2	RBP2_MOUSE	Q9ERU9	Ranbp2	M	-3	-1	-1	-1	0	Nucleus, nuclear pore complex	Nucleus, nuclear pore complex
HNRPU_HUMAN	Q00839	HNRNPU	HNRPU_MOUSE	Q8VEK3	Hnrnpu	M	-3	-1	-1	-1	0	Nucleus; Chromosome; Cytoplasm	Nucleus; Chromosome; Cytoplasm
ROA1_HUMAN	P09651	HNRNPA1	ROA1_MOUSE	P49312	Hnrnpa1	M	-3	-1	-1	-1	0	Nucleus; Cytoplasm	Nucleus; Cytoplasm
GTF2I_HUMAN	P78347	GTF2I	GTF2I_MOUSE	Q9ESZ8	Gtf2i	M	-3	-1	-1	-1	0	Nucleus; Cytoplasm	Nucleus; Cytoplasm
LMNA_HUMAN	P02545	LMNA	LMNA_MOUSE	P48678	Lmna	M	-3	-1	-1	-1	0	Nucleus; Nucleus envelope	Nucleus; Nucleus envelope
NU155_HUMAN	O75694	NUP155	NU155_MOUSE	Q99P88	Nup155	M	-3	-1	-1	-1	0	Nucleus; Nucleus membrane; Peripheral membrane protein	Nucleus; Nucleus membrane; Peripheral membrane protein
PLRG1_HUMAN	O43660	PLRG1	PLRG1_MOUSE	Q922V4	Plrg1	M	-3	-1	-1	-1	0	Nucleus; Nucleus speckle	Nucleus; Nucleus speckle

## Sheet: Cytosol
hs_sw	hs_sw_id	hs_gene	mm_sw	mm_sw_id	mm_gene	evidence	total score	hs_subcell_loc	mm_subcell_loc	mgi_phenotype	heart3x	hs_subcell_loc	mm_subcell_loc
STOM_HUMAN	P27105	STOM	STOM_MOUSE	P54116	Stom	M	4	1	1	1	1	Cytockeleton; Membrane; Peripheral membrane protein	Cytockeleton; Membrane; Peripheral membrane protein
CTND1_HUMAN	O60716	CTNND1	CTND1_MOUSE	P30999	Ctnnd1	M	4	1	1	1	1	Cytoplasm; Nucleus; Cell membrane	Cytoplasm; Nucleus; Cell membrane
SGCB_HUMAN	Q16585	SGCB	SGCB_MOUSE	P82349	Sgcb	M	2	1	1	-1	1	Cytockeleton; Sarcolemma; Single-pass membrane protein	Cytockeleton; Sarcolemma; Single-pass membrane protein
SGCG_HUMAN	Q13326	SGCG	SGCG_MOUSE	P82348	Sgcg	M	2	1	1	-1	1	Cytockeleton; Sarcolemma; Single-pass membrane protein	Cytockeleton; Sarcolemma; Single-pass membrane protein
DTNA_HUMAN	Q9Y4J8	DTNA	DTNA_MOUSE	Q9D2N4	Dtna	M	2	1	1	-1	1	Cytoplasm; Cell membrane	Cytoplasm; Cell membrane
SYP2L_HUMAN	Q9H987	SYNPO2L	SYP2L_MOUSE	Q8BWB1	Synpo2l	M	2	1	-1	1	1	Cytoskeleton	Cytoskeleton
MYOM1_HUMAN	P52179	MYOM1	MYOM1_MOUSE	Q62234	Myom1	M	2	0	0	1	1	Cytoskeleton, M-line	Cytoskeleton, M-line
MYL3_HUMAN	P08590	MYL3	MYL3_MOUSE	P09542	Myl3	M	2	0	0	1	1	Cytoskeleton, myosin complex	Cytoskeleton, myosin complex
PLAK_HUMAN	P14923	JUP	PLAK_MOUSE	Q02257	Jup	M	2	1	1	-1	1	Cytoskeleton; Cell junction; Membrane	Cytoskeleton; Cell junction; Membrane
CTNA3_HUMAN	Q9UI47	CTNNA3	CTNA3_MOUSE	Q65CL1	Ctnna3	M	2	1	1	-1	1	Cytoskeleton. Note=Localizes to intercalated disks of cardiomyocytes and in peritubular myoid cells of testis, and colocalizes with CTNNA1 and CTNNA2.	Cytoskeleton. Note=Localizes to intercalated disks of cardiomyocytes and in peritubular myoid cells of testis, and colocalizes with CTNNA1 and CTNNA2.
RAP1B_HUMAN	P61224	RAP1B	RAP1B_MOUSE	Q99JI6	Rap1b	HM	2	1	1	0	0	Cytosol; Cell membrane; Cell junction	Cytosol; Cell membrane; Cell junction
STRN3_HUMAN	Q13033	STRN3	STRN3_MOUSE	Q9ERG2	Strn3	H	2	1	1	0	0	Cytosol; Membrane; Peripheral membrane protein	Cytosol; Membrane; Peripheral membrane protein
FAHD1_HUMAN	Q6P587	FAHD1	FAHD1_MOUSE	Q8R0F8	Fahd1	M	2	0	0	1	1	Cytosol; Mitochondrion	Cytosol; Mitochondrion
BPHL_HUMAN	Q86WA6	BPHL	BPHL_MOUSE	Q8R164	Bphl	M	0	0	-1	1	0	Cytoplasm	Cytoplasm
PERI_HUMAN	P41219	PRPH	PERI_MOUSE	P15331	Prph	M	0	0	0	0	0	Cytoskeleton; Extracellular exosome	Cytoskeleton; Extracellular exosome
ACO13_HUMAN	Q9NPJ3	ACOT13	ACO13_MOUSE	Q9CQR4	Acot13	HM	0	-1	-1	1	1	Cytosol; Mitochondrion	Cytosol; Mitochondrion
GLTP_HUMAN	Q9NZD2	GLTP	GLTP_MOUSE	Q9JL62	Gltp	H	-1	-1	-1	1	0	Cytoplasm	Cytoplasm
NSF_HUMAN	P46459	NSF	NSF_MOUSE	P46460	Nsf	M	-1	-1	-1	1	0	Cytoplasm	Cytoplasm
MYH3_HUMAN	P11055	MYH3	MYH3_MOUSE	P13541	Myh3	M	-1	-1	-1	1	0	Cytoplasm, myofibril. Note=Thick filaments of the myofibrils	Cytoplasm, myofibril. Note=Thick filaments of the myofibrils
MYH8_HUMAN	P13535	MYH8	MYH8_MOUSE	P13542	Myh8	M	-1	-1	-1	1	0	Cytoplasm, myofibril. Note=Thick filaments of the myofibrils	Cytoplasm, myofibril. Note=Thick filaments of the myofibrils
MYH9_HUMAN	P35579	MYH9	MYH9_MOUSE	Q8VDD5	Myh9	M	-1	0	0	-1	0	Cytoskeleton	Cytoskeleton
MYH10_HUMAN	P35580	MYH10	MYH10_MOUSE	Q61879	Myh10	M	-1	0	0	-1	0	Cytoskeleton, lamellipodium	Cytoskeleton, lamellipodium
GNAI2_HUMAN	P04899	GNAI2	GNAI2_MOUSE	P08752	Gnai2	M	-1	0	0	-1	0	Cytoskeleton; Cell membrane	Cytoskeleton; Cell membrane
ACTY_HUMAN	P42025	ACTR1B	ACTY_MOUSE	Q8R5C5	Actr1b	H	-1	-1	-1	1	0	Cytoskeleton; Centrosome	Cytoskeleton; Centrosome
PCM1_HUMAN	Q15154	PCM1	PCM1_MOUSE	Q9R0L6	Pcm1	M	-1	-1	-1	1	0	Cytoskeleton; Centrosome	Cytoskeleton; Centrosome
SPRE_HUMAN	P35270	SPR	SPRE_MOUSE	Q64105	Spr	H	-2	-1	-1	0	0	Cytoplasm	Cytoplasm
MYH7_HUMAN	P12883	MYH7	MYH7_MOUSE	Q91Z83	Myh7	M	-2	-1	-1	-1	1	Cytoplasm, myofibril	Cytoplasm, myofibril
MYH6_HUMAN	P13533	MYH6	MYH6_MOUSE	Q02566	Myh6	M	-2	-1	-1	-1	1	Cytoplasm, myofibril. Note=Thick filaments of the myofibrils	Cytoplasm, myofibril. Note=Thick filaments of the myofibrils
NLTP_HUMAN	P22307	SCP2	NLTP_MOUSE	P32020	Scp2	M	-2	-1	-1	0	0	Cytoplasm; Mitochondion	Cytoplasm; Mitochondion
YES_HUMAN	P07947	YES1	YES_MOUSE	Q04736	Yes1	M	-2	-1	-1	0	0	Cytoskeleton; Cytoplasm	Cytoskeleton; Cytoplasm
STRBP_HUMAN	Q96SI9	STRBP	STRBP_MOUSE	Q91WM1	Strbp	M	-2	-1	-1	0	0	Cytoskeleton; Cytoplasm	Cytoskeleton; Cytoplasm
GBB2_HUMAN	P62879	GNB2	GBB2_MOUSE	P62880	Gnb2	M	-3	-1	-1	-1	0	Cytoplasm, perinuclear region	Cytoplasm, perinuclear region

## Sheet: Membrane
hs_sw	hs_sw_id	hs_gene	mm_sw	mm_sw_id	mm_gene	evidence	total score	hs_subcell_loc	mm_subcell_loc	mgi_phenotype	heart3x	hs_subcell_loc	mm_subcell_loc
TMM65_HUMAN	Q6PI78	TMEM65	TMM65_MOUSE	Q4VAE3	Tmem65	HM	4	1	1	1	1	Membrane; Multi-pass membrane protein	Membrane; Multi-pass membrane protein
MOT1_HUMAN	P53985	SLC16A1	MOT1_MOUSE	P53986	Slc16a1	M	4	1	1	1	1	Membrane; Multi-pass membrane protein	Membrane; Multi-pass membrane protein
MYADM_HUMAN	Q96S97	MYADM	MYADM_MOUSE	O35682	Myadm	M	4	1	1	1	1	Membrane; Multi-pass membrane protein	Membrane; Multi-pass membrane protein
S12A7_HUMAN	Q9Y666	SLC12A7	S12A7_MOUSE	Q9WVL3	Slc12a7	M	4	1	1	1	1	Membrane; Multi-pass membrane protein	Membrane; Multi-pass membrane protein
TLN2_HUMAN	Q9Y4G6	TLN2	TLN2_MOUSE	Q71LX4	Tln2	M	4	1	1	1	1	Membrane; Peripheral membrane protein; Cytoplasm	Membrane; Peripheral membrane protein; Cytoplasm
MOES_HUMAN	P26038	MSN	MOES_MOUSE	P26041	Msn	M	4	1	1	1	1	Membrane; Peripheral membrane protein; Cytoplasm; Cytoskeleton	Membrane; Peripheral membrane protein; Cytoplasm; Cytoskeleton
FLOT1_HUMAN	O75955	FLOT1	FLOT1_MOUSE	O08917	Flot1	M	4	1	1	1	1	Membrane; Peripheral membrane protein; Endosome	Membrane; Peripheral membrane protein; Endosome
SNTA1_HUMAN	Q13424	SNTA1	SNTA1_MOUSE	Q61234	Snta1	M	4	1	1	1	1	Membrane; Sarcolemma; Peripheral membrane protein; Cytoskeleton	Membrane; Sarcolemma; Peripheral membrane protein; Cytoskeleton
DYSF_HUMAN	O75923	DYSF	DYSF_MOUSE	Q9ESD7	Dysf	M	4	1	1	1	1	Membrane; Sarcolemma; Single-pass membrane protein	Membrane; Sarcolemma; Single-pass membrane protein
AOC3_HUMAN	Q16853	AOC3	AOC3_MOUSE	O70423	Aoc3	M	4	1	1	1	1	Membrane; Single-pass membrane protein	Membrane; Single-pass membrane protein
RAB5B_HUMAN	P61020	RAB5B	RAB5B_MOUSE	P61021	Rab5b	M	3	1	1	1	0	Membrane; Endosome; Lipid-anchor; Melanosome	Membrane; Endosome; Lipid-anchor; Melanosome
THY1_HUMAN	P04216	THY1	THY1_MOUSE	P01831	Thy1	HM	3	1	1	1	0	Membrane; GPI-anchor	Membrane; GPI-anchor
RRAS_HUMAN	P10301	RRAS	RRAS_MOUSE	P10833	Rras	M	3	1	1	0	1	Membrane; Lipid-anchor	Membrane; Lipid-anchor
CLPT1_HUMAN	O96005	CLPTM1	CLPT1_MOUSE	Q8VBZ3	Clptm1	HM	3	1	1	1	0	Membrane; Multi-pass membrane protein	Membrane; Multi-pass membrane protein
CTL2_HUMAN	Q8IWA5	SLC44A2	CTL2_MOUSE	Q8BY89	Slc44a2	M	3	1	1	1	0	Membrane; Multi-pass membrane protein	Membrane; Multi-pass membrane protein
ADCY5_HUMAN	O95622	ADCY5	ADCY5_MOUSE	P84309	Adcy5	M	3	1	1	1	0	Membrane; Multi-pass membrane protein	Membrane; Multi-pass membrane protein
CD81_HUMAN	P60033	CD81	CD81_MOUSE	P35762	Cd81	H	3	1	1	1	0	Membrane; Multi-pass membrane protein	Membrane; Multi-pass membrane protein
SRBS1_HUMAN	Q9BX66	SORBS1	SRBS1_MOUSE	Q62417	Sorbs1	M	3	1	1	0	1	Membrane; Nucleus; Cytoskeleton	Nucleus; Cell membrane; Cytoskeleton
ADDA_HUMAN	P35611	ADD1	ADDA_MOUSE	Q9QYC0	Add1	M	3	1	1	1	0	Membrane; Peripheral membrane protein; Cytoskeleton	Membrane; Peripheral membrane protein; Cytoskeleton
ESYT1_HUMAN	Q9BSJ8	ESYT1	ESYT1_MOUSE	Q3U7R1	Esyt1	M	3	1	1	1	0	Membrane; Peripheral membrane protein; Endoplasmic reticulum; Multi-pass membrane protein	Membrane; Peripheral membrane protein; Endoplasmic reticulum; Multi-pass membrane protein
RB11A_HUMAN	P62491	RAB11A	RB11A_MOUSE	P62492	Rab11a	H	3	1	1	1	0	Membrane; Recycling endosome membrane; Lipid-anchor	Membrane; Recycling endosome membrane; Lipid-anchor
SNTB1_HUMAN	Q13884	SNTB1	SNTB1_MOUSE	Q99L88	Sntb1	M	3	1	1	1	0	Membrane; Sarcolemma; Peripheral membrane protein; Cytoskeleton	Membrane; Sarcolemma; Peripheral membrane protein; Cytoskeleton
CBPD_HUMAN	O75976	CPD	CBPD_MOUSE	O89001	Cpd	HM	3	1	1	1	0	Membrane; Single-pass membrane protein	Membrane; Single-pass membrane protein
AT1B3_HUMAN	P54709	ATP1B3	AT1B3_MOUSE	P97370	Atp1b3	M	3	1	1	1	0	Membrane; Single-pass membrane protein	Membrane; Single-pass membrane protein
NPTN_HUMAN	Q9Y639	NPTN	NPTN_MOUSE	P97300	Nptn	M	3	1	1	1	0	Membrane; Single-pass membrane protein	Membrane; Single-pass membrane protein
PGRC2_HUMAN	O15173	PGRMC2	PGRC2_MOUSE	Q80UU9	Pgrmc2	M	3	1	1	1	0	Membrane; Single-pass membrane protein	Membrane; Single-pass membrane protein
CD166_HUMAN	Q13740	ALCAM	CD166_MOUSE	Q61490	Alcam	M	3	1	1	1	0	Membrane; Single-pass membrane protein	Membrane; Single-pass membrane protein
ITA1_HUMAN	P56199	ITGA1	ITA1_MOUSE	Q3V3R4	Itga1	HM	3	1	1	1	0	Membrane; Single-pass membrane protein	Membrane; Single-pass membrane protein
BASI_HUMAN	P35613	BSG	BASI_MOUSE	P18572	Bsg	M	3	1	1	1	0	Membrane; Single-pass membrane protein; Melanosome	Membrane; Single-pass membrane protein; Melanosome
K2C1_HUMAN	P04264	KRT1	K2C1_MOUSE	P04104	Krt1	H	2	1	1	0	0	Membrane; Cell membrane	Membrane; Cell membrane
RAP1A_HUMAN	P62834	RAP1A	RAP1A_MOUSE	P62835	Rap1a	M	2	1	1	0	0	Membrane; Lipid-anchor; Endosome; Cell junction	Membrane; Lipid-anchor; Endosome; Cell junction
NAC1_HUMAN	P32418	SLC8A1	NAC1_MOUSE	P70414	Slc8a1	HM	2	1	1	-1	1	Membrane; Multi-pass membrane protein	Membrane; Multi-pass membrane protein
ADCY6_HUMAN	O43306	ADCY6	ADCY6_MOUSE	Q01341	Adcy6	M	2	1	1	-1	1	Membrane; Multi-pass membrane protein	Membrane; Multi-pass membrane protein
POPD1_HUMAN	Q8NE79	BVES	POPD1_MOUSE	Q9ES83	Bves	M	2	1	1	-1	1	Membrane; Multi-pass membrane protein; Cell junction; Tight junction	Membrane; Multi-pass membrane protein; Cell junction; Tight junction
CXA1_HUMAN	P17302	GJA1	CXA1_MOUSE	P23242	Gja1	M	2	1	1	-1	1	Membrane; Multi-pass membrane protein; Endoplasmic reticulum	Membrane; Multi-pass membrane protein; Endoplasmic reticulum
COBL_HUMAN	O75128	COBL	COBL_MOUSE	Q5NBX1	Cobl	HM	2	0	0	1	1	Membrane; Peripheral membrane protein; Cytoskeleton	Membrane; Peripheral membrane protein; Cytoskeleton
JPH2_HUMAN	Q9BR39	JPH2	JPH2_MOUSE	Q9ET78	Jph2	M	2	1	1	-1	1	Membrane; Peripheral membrane protein; Endoplasmic reticulum	Membrane; Peripheral membrane protein; Endoplasmic reticulum
POPD2_HUMAN	Q9HBU9	POPDC2	POPD2_MOUSE	Q9ES82	Popdc2	M	2	1	1	-1	1	Membrane; Sarcolemma; Multi-pass membrane protein	Membrane; Sarcolemma; Multi-pass membrane protein
ANTR2_HUMAN	P58335	ANTXR2	ANTR2_MOUSE	Q6DFX2	Antxr2	HM	2	1	1	-1	1	Membrane; Single-pass membrane protein	Membrane; Single-pass membrane protein
TFR1_HUMAN	P02786	TFRC	TFR1_MOUSE	Q62351	Tfrc	HM	2	1	1	-1	1	Membrane; Single-pass membrane protein	Membrane; Single-pass membrane protein
DSC2_HUMAN	Q02487	DSC2	DSC2_MOUSE	P55292	Dsc2	HM	2	1	1	-1	1	Membrane; Single-pass membrane protein	Membrane; Single-pass membrane protein
ITA7_HUMAN	Q13683	ITGA7	ITA7_MOUSE	Q61738	Itga7	H	2	1	1	-1	1	Membrane; Single-pass membrane protein	Membrane; Single-pass membrane protein
PTPRM_HUMAN	P28827	PTPRM	PTPRM_MOUSE	P28828	Ptprm	M	2	1	1	-1	1	Membrane; Single-pass membrane protein	Membrane; Single-pass membrane protein
BCAM_HUMAN	P50895	BCAM	BCAM_MOUSE	Q9R069	Bcam	M	2	1	1	-1	1	Membrane; Single-pass membrane protein	Membrane; Single-pass membrane protein
CADH2_HUMAN	P19022	CDH2	CADH2_MOUSE	P15116	Cdh2	M	2	1	1	-1	1	Membrane; Single-pass membrane protein; Cell junction	Membrane; Single-pass membrane protein; Cell junction
CXAR_HUMAN	P78310	CXADR	CXAR_MOUSE	P97792	Cxadr	HM	2	1	1	-1	1	Membrane; Single-pass membrane protein; Tight junction	Membrane; Single-pass membrane protein; Tight junction
CTNB1_HUMAN	P35222	CTNNB1	CTNB1_MOUSE	Q02248	Ctnnb1	M	1	1	1	-1	0	Membrane; Cytoskeleton; Cell junction	Membrane; Cytoskeleton; Cell junction
BASP1_HUMAN	P80723	BASP1	BASP1_MOUSE	Q91XV3	Basp1	M	1	1	1	-1	0	Membrane; Lipid-anchor	Membrane; Lipid-anchor
RAC1_HUMAN	P63000	RAC1	RAC1_MOUSE	P63001	Rac1	H	1	1	1	-1	0	Membrane; Lipid-anchor; Cytoplasm	Membrane; Lipid-anchor; Cytoplasm
RASK_HUMAN	P01116	KRAS	RASK_MOUSE	P32883	Kras	M	1	1	1	-1	0	Membrane; Lipid-anchor; Cytoplasm	Membrane; Lipid-anchor; Cytoplasm
ALEX_HUMAN	P84996	GNAS	ALEX_MOUSE	Q6R0H6	Gnas	M	1	1	1	-1	0	Membrane; Peripheral membrane protein	Membrane; Peripheral membrane protein
GNAS1_HUMAN	Q5JWF2	GNAS	GNAS1_MOUSE	Q6R0H7	Gnas	M	1	1	1	-1	0	Membrane; Peripheral membrane protein	Membrane; Peripheral membrane protein
CTNA1_HUMAN	P35221	CTNNA1	CTNA1_MOUSE	P26231	Ctnna1	M	1	1	1	-1	0	Membrane; Peripheral membrane protein; Cytoskeleton; Cell junction	Membrane; Peripheral membrane protein; Cytoskeleton; Cell junction
DMD_HUMAN	P11532	DMD	DMD_MOUSE	P11531	Dmd	M	1	1	1	-1	0	Membrane; Peripheral membrane protein; Sarcolemma	Membrane; Peripheral membrane protein; Sarcolemma
MUC18_HUMAN	P43121	MCAM	MUC18_MOUSE	Q8R2Y2	Mcam	HM	1	1	1	-1	0	Membrane; Single-pass membrane protein	Membrane; Single-pass membrane protein
NICA_HUMAN	Q92542	NCSTN	NICA_MOUSE	P57716	Ncstn	HM	1	1	1	-1	0	Membrane; Single-pass membrane protein	Membrane; Single-pass membrane protein
ITAV_HUMAN	P06756	ITGAV	ITAV_MOUSE	P43406	Itgav	H	1	1	1	-1	0	Membrane; Single-pass membrane protein	Membrane; Single-pass membrane protein
ITB1_HUMAN	P05556	ITGB1	ITB1_MOUSE	P09055	Itgb1	HM	1	1	1	-1	0	Membrane; Single-pass membrane protein; Endosome; Melanosome	Membrane; Single-pass membrane protein; Endosome; Melanosome
MYOF_HUMAN	Q9NZM1	MYOF	MYOF_MOUSE	Q69ZN7	Myof	M	1	1	1	-1	0	Membrane; Single-pass membrane protein; Nucleus membrane	Membrane; Single-pass membrane protein; Nucleus membrane
AT1B1_HUMAN	P05026	ATP1B1	AT1B1_MOUSE	P14094	Atp1b1	M	1	1	1	-1	0	Membrane; Single-pass membrane protein; Sarcolemma	Membrane; Single-pass membrane protein; Sarcolemma
AT1A1_HUMAN	P05023	ATP1A1	AT1A1_MOUSE	Q8VDN2	Atp1a1	HM	1	1	1	-1	0	Sarcolemma; Multi-pass membrane protein	Sarcolemma; Multi-pass membrane protein
AATM_HUMAN	P00505	GOT2	AATM_MOUSE	P05202	Got2	M	0	-1	-1	1	1	Membrane; Mitochondrion matrix	Membrane; Mitochondrion matrix
OBSCN_HUMAN	Q5VST9	OBSCN	OBSCN_MOUSE	A2AAJ9	Obscn	M	0	-1	0	0	1	Membrane; Sarcolemma	Membrane; Sarcolemma; Secreted
GBB1_HUMAN	P62873	GNB1	GBB1_MOUSE	P62874	Gnb1	M	-1	0	0	-1	0	Membrane; Plasma membrane	Membrane; Plasma membrane

## Sheet: Organelle
hs_sw	hs_sw_id	hs_gene	mm_sw	mm_sw_id	mm_gene	evidence	total score	hs_subcell_loc	mm_subcell_loc	mgi_phenotype	heart3x	hs_subcell_loc	mm_subcell_loc
REEP5_HUMAN	Q00765	REEP5	REEP5_MOUSE	Q60870	Reep5	HM	4	1	1	1	1	Endoplasmic reticulum; Membrane; Multi-pass membrane protein	Endoplasmic reticulum; Membrane; Multi-pass membrane protein
DJC10_HUMAN	Q8IXB1	DNAJC10	DJC10_MOUSE	Q9DC23	Dnajc10	HM	3	1	1	1	0	Endoplasmic reticulum lumen	Endoplasmic reticulum lumen
TMTC3_HUMAN	Q6ZXV5	TMTC3	TMTC3_MOUSE	Q8BRH0	Tmtc3	M	3	1	1	1	0	Endoplasmic reticulum; Membrane; Multi-pass membrane protein	Endoplasmic reticulum; Membrane; Multi-pass membrane protein
ABD12_HUMAN	Q8N2K0	ABHD12	ABD12_MOUSE	Q99LR1	Abhd12	M	3	1	1	1	0	Endoplasmic reticulum; Single-pass membrane protein	Mitochondrion; Endoplasmic reticulum; Single-pass membrane protein
TM9S4_HUMAN	Q92544	TM9SF4	TM9S4_MOUSE	Q8BH24	Tm9sf4	M	3	1	1	1	0	Golgi apparatus; Membrane; Multi-pass membrane protein	Golgi apparatus; Membrane; Multi-pass membrane protein
CD36_HUMAN	P16671	CD36	CD36_MOUSE	Q08857	Cd36	M	2	1	1	-1	1	Golgi apparatus; Membrane; Multi-pass membrane protein	Golgi apparatus; Membrane; Multi-pass membrane protein
COQ6_HUMAN	Q9Y2Z9	COQ6	COQ6_MOUSE	Q8R1S0	Coq6	M	2	0	0	1	1	Golgi apparatus; Mitochondrion inner membrane; peripheral membrane protein	Golgi apparatus; Mitochondrion inner membrane; peripheral membrane protein
NSDHL_HUMAN	Q15738	NSDHL	NSDHL_MOUSE	Q9R1J0	Nsdhl	M	1	1	1	-1	0	Endoplasmic reticulum; Single-pass membrane protein	Endoplasmic reticulum; Single-pass membrane protein
RAB4A_HUMAN	P20338	RAB4A	RAB4A_MOUSE	P56371	Rab4a	H	1	1	1	-1	0	Endosome; Peripheral membrane protein; Membrane	Endosome; Peripheral membrane protein; Membrane
GSLG1_HUMAN	Q92896	GLG1	GSLG1_MOUSE	Q61543	Glg1	H	1	-1	1	1	0	Golgi apparatus membrane; Single-pass membrane protein	Golgi apparatus membrane; Single-pass membrane protein
STX12_HUMAN	Q86Y82	STX12	STX12_MOUSE	Q9ER00	Stx12	H	1	1	-1	1	0	Golgi apparatus membrane; Single-pass membrane protein; Endosome membrane	Golgi apparatus membrane; Single-pass membrane protein; Endosome membrane
ADA10_HUMAN	O14672	ADAM10	ADA10_MOUSE	O35598	Adam10	M	1	1	1	-1	0	Golgi apparatus; Membrane; Single-pass membrane protein	Golgi apparatus; Membrane; Single-pass membrane protein
MGST3_HUMAN	O14880	MGST3	MGST3_MOUSE	Q9CPU4	Mgst3	M	0	-1	-1	1	1	Endoplasmic reticulum membrane; Microsome membrane; Multi-pass membrane protein	Endoplasmic reticulum membrane; Microsome membrane; Multi-pass membrane protein
AL3A2_HUMAN	P51648	ALDH3A2	AL3A2_MOUSE	P47740	Aldh3a2	M	0	-1	-1	1	1	Endoplasmic reticulum membrane; Microsome membrane; Single-pass membrane protein	Endoplasmic reticulum membrane; Microsome membrane; Single-pass membrane protein
PGES2_HUMAN	Q9H7Z7	PTGES2	PGES2_MOUSE	Q8BWM0	Ptges2	M	0	-1	-1	1	1	Golgi apparatus membrane; Single-pass membrane protein	Golgi apparatus membrane; Single-pass membrane protein
PPAL_HUMAN	P11117	ACP2	PPAL_MOUSE	P24638	Acp2	HM	0	-1	-1	1	1	Lysosome membrane; Single-pass membrane protein	Lysosome membrane; Single-pass membrane protein
DHRS4_HUMAN	Q9BTZ2	DHRS4	DHRS4_MOUSE	Q99LB2	Dhrs4	HM	0	-1	-1	1	1	Peroxisome	Peroxisome
HSDL2_HUMAN	Q6YN16	HSDL2	HSDL2_MOUSE	Q2TPA8	Hsdl2	M	0	-1	-1	1	1	Peroxisome	Peroxisome
FPRP_HUMAN	Q9P2B2	PTGFRN	FPRP_MOUSE	Q9WV91	Ptgfrn	HM	-1	-1	-1	1	0	Endoplasmic reticulum membrane; Golgi apparatus membrane; Single-pass membrane protein	Endoplasmic reticulum membrane; Golgi apparatus membrane; Single-pass membrane protein
SPCS2_HUMAN	Q15005	SPCS2	SPCS2_MOUSE	Q9CYN2	Spcs2	M	-1	-1	-1	1	0	Endoplasmic reticulum membrane; Microsome membrane; Multi-pass membrane protein	Endoplasmic reticulum membrane; Microsome membrane; Multi-pass membrane protein
NB5R3_HUMAN	P00387	CYB5R3	NB5R3_MOUSE	Q9DCN2	Cyb5r3	M	-1	-1	-1	1	0	Endoplasmic reticulum membrane; Mitochondrion outer membrane; Lipid-anchor	Endoplasmic reticulum membrane; Mitochondrion outer membrane; Lipid-anchor
LMF2_HUMAN	Q9BU23	LMF2	LMF2_MOUSE	Q8C3X8	Lmf2	M	-1	-1	-1	1	0	Endoplasmic reticulum membrane; Multi-pass membrane protein	Endoplasmic reticulum membrane; Multi-pass membrane protein
RPN2_HUMAN	P04844	RPN2	RPN2_MOUSE	Q9DBG6	Rpn2	M	-1	-1	-1	1	0	Endoplasmic reticulum membrane; Multi-pass membrane protein	Endoplasmic reticulum membrane; Multi-pass membrane protein
STT3A_HUMAN	P46977	STT3A	STT3A_MOUSE	P46978	Stt3a	M	-1	-1	-1	1	0	Endoplasmic reticulum membrane; Multi-pass membrane protein	Endoplasmic reticulum membrane; Multi-pass membrane protein
STT3B_HUMAN	Q8TCJ2	STT3B	STT3B_MOUSE	Q3TDQ1	Stt3b	M	-1	-1	-1	1	0	Endoplasmic reticulum membrane; Multi-pass membrane protein	Endoplasmic reticulum membrane; Multi-pass membrane protein
LCLT1_HUMAN	Q6UWP7	LCLAT1	LCLT1_MOUSE	Q3UN02	Lclat1	M	-1	-1	-1	0	1	Endoplasmic reticulum membrane; Multi-pass membrane protein	Endoplasmic reticulum membrane; Multi-pass membrane protein
PIGS_HUMAN	Q96S52	PIGS	PIGS_MOUSE	Q6PD26	Pigs	M	-1	-1	-1	1	0	Endoplasmic reticulum membrane; Multi-pass membrane protein	Endoplasmic reticulum membrane; Multi-pass membrane protein
PRAF3_HUMAN	O75915	ARL6IP5	PRAF3_MOUSE	Q8R5J9	Arl6ip5	M	-1	-1	-1	1	0	Endoplasmic reticulum membrane; Multi-pass membrane protein	Endoplasmic reticulum membrane; Multi-pass membrane protein
NCLN_HUMAN	Q969V3	NCLN	NCLN_MOUSE	Q8VCM8	Ncln	M	-1	-1	-1	1	0	Endoplasmic reticulum membrane; Single-pass membrane protein	Endoplasmic reticulum membrane; Single-pass membrane protein
TOIP2_HUMAN	Q8NFQ8	TOR1AIP2	TOIP2_MOUSE	Q8BYU6	Tor1aip2	M	-1	-1	-1	1	0	Endoplasmic reticulum membrane; Single-pass membrane protein	Endoplasmic reticulum membrane; Single-pass membrane protein
KTN1_HUMAN	Q86UP2	KTN1	KTN1_MOUSE	Q61595	Ktn1	M	-1	-1	-1	0	1	Endoplasmic reticulum membrane; Single-pass membrane protein	Endoplasmic reticulum membrane; Single-pass membrane protein
RPN1_HUMAN	P04843	RPN1	RPN1_MOUSE	Q91YQ5	Rpn1	M	-1	-1	-1	1	0	Endoplasmic reticulum membrane; Single-pass membrane protein	Endoplasmic reticulum membrane; Single-pass membrane protein
TMX3_HUMAN	Q96JJ7	TMX3	TMX3_MOUSE	Q8BXZ1	Tmx3	M	-1	-1	-1	1	0	Endoplasmic reticulum membrane; Single-pass membrane protein	Endoplasmic reticulum membrane; Single-pass membrane protein
SSRD_HUMAN	P51571	SSR4	SSRD_MOUSE	Q62186	Ssr4	H	-1	-1	-1	1	0	Endoplasmic reticulum membrane; Single-pass membrane protein	Endoplasmic reticulum membrane; Single-pass membrane protein
ERLN2_HUMAN	O94905	ERLIN2	ERLN2_MOUSE	Q8BFZ9	Erlin2	M	-1	-1	-1	1	0	Endoplasmic reticulum membrane; Single-pass membrane protein	Endoplasmic reticulum membrane; Single-pass membrane protein
LMAN1_HUMAN	P49257	LMAN1	LMAN1_MOUSE	Q9D0F3	Lman1	M	-1	-1	-1	1	0	Endoplasmic reticulum membrane; Single-pass membrane protein; Golgi apparatus membrane	Endoplasmic reticulum membrane; Single-pass membrane protein; Golgi apparatus membrane
LMAN2_HUMAN	Q12907	LMAN2	LMAN2_MOUSE	Q9DBH5	Lman2	M	-1	-1	-1	1	0	Endoplasmic reticulum membrane; Single-pass membrane protein; Golgi apparatus membrane	Golgi apparatus membrane; Single-pass membrane protein
SC22B_HUMAN	O75396	SEC22B	SC22B_MOUSE	O08547	Sec22b	H	-1	-1	-1	1	0	Endoplasmic reticulum membrane; Single-pass membrane protein; Golgi apparatus membrane	Endoplasmic reticulum membrane; Single-pass membrane protein; Golgi apparatus membrane
TMED9_HUMAN	Q9BVK6	TMED9	TMED9_MOUSE	Q99KF1	Tmed9	H	-1	-1	-1	1	0	Endoplasmic reticulum membrane; Single-pass membrane protein; Golgi apparatus membrane	Endoplasmic reticulum membrane; Single-pass membrane protein; Golgi apparatus membrane
CKAP4_HUMAN	Q07065	CKAP4	CKAP4_MOUSE	Q8BMK4	Ckap4	M	-1	-1	-1	1	0	Endoplasmic reticulum-Golgi intermediate compartment membrane; Single-pass membrane protein	Endoplasmic reticulum-Golgi intermediate compartment membrane; Single-pass membrane protein
OCAD1_HUMAN	Q9NX40	OCIAD1	OCAD1_MOUSE	Q9CRD0	Ociad1	H	-1	-1	-1	1	0	Endosome	Endosome
ARF3_HUMAN	P61204	ARF3	ARF3_MOUSE	P61205	Arf3	M	-1	-1	-1	1	0	Golgi apparatus	Golgi apparatus
SCAM2_HUMAN	O15127	SCAMP2	SCAM2_MOUSE	Q9ERN0	Scamp2	HM	-1	-1	-1	1	0	Golgi apparatus membrane; Multi-pass membrane protein. Recycling endosome membrane	Golgi apparatus membrane; Multi-pass membrane protein. Recycling endosome membrane
MPRD_HUMAN	P20645	M6PR	MPRD_MOUSE	P24668	M6pr	HM	-1	-1	-1	1	0	Lysosome membrane; Single-pass membrane protein	Lysosome membrane; Single-pass membrane protein
ADAS_HUMAN	O00116	AGPS	ADAS_MOUSE	Q8C0I1	Agps	HM	-1	-1	-1	1	0	Peroxisome membrane; Peroxisome	Peroxisome membrane; Peroxisome
GRP78_HUMAN	P11021	HSPA5	GRP78_MOUSE	P20029	Hspa5	M	-2	-1	-1	0	0	Endoplasmic reticulum lumen	Endoplasmic reticulum lumen
SERPH_HUMAN	P50454	SERPINH1	SERPH_MOUSE	P19324	Serpinh1	M	-2	-1	-1	0	0	Endoplasmic reticulum lumen	Endoplasmic reticulum lumen
ERMP1_HUMAN	Q7Z2K6	ERMP1	ERMP1_MOUSE	Q3UVK0	Ermp1	M	-2	-1	-1	0	0	Endoplasmic reticulum membrane; Multi-pass membrane protein	Endoplasmic reticulum membrane; Multi-pass membrane protein
AT2A2_HUMAN	P16615	ATP2A2	AT2A2_MOUSE	O55143	Atp2a2	M	-2	-1	-1	-1	1	Endoplasmic reticulum membrane; Multi-pass membrane protein	Endoplasmic reticulum membrane; Multi-pass membrane protein
CALX_HUMAN	P27824	CANX	CALX_MOUSE	P35564	Canx	M	-2	-1	-1	0	0	Endoplasmic reticulum membrane; Single-pass membrane protein	Endoplasmic reticulum membrane; Single-pass membrane protein
SPTC2_HUMAN	O15270	SPTLC2	SPTC2_MOUSE	P97363	Sptlc2	M	-2	-1	-1	0	0	Endoplasmic reticulum membrane; Single-pass membrane protein	Endoplasmic reticulum membrane; Single-pass membrane protein
STAU1_HUMAN	O95793	STAU1	STAU1_MOUSE	Q9Z108	Stau1	H	-2	-1	-1	0	0	Endoplasmic reticulum; Cytoplasm. Note=Localizes exclusively with the rough reticulum endoplasmic (RER)	Endoplasmic reticulum; Cytoplasm. Note=Localizes exclusively with the rough reticulum endoplasmic (RER)
CASQ2_HUMAN	O14958	CASQ2	CASQ2_MOUSE	O09161	Casq2	M	-2	-1	-1	-1	1	Endoplasmic reticulum; Sarcoplasmic reticulum lumen	Endoplasmic reticulum; Sarcoplasmic reticulum lumen
SRCA_HUMAN	Q86TD4	SRL	SRCA_MOUSE	Q7TQ48	Srl	M	-2	-1	-1	-1	1	Endoplasmic reticulum; Sarcoplasmic reticulum lumen	Endoplasmic reticulum; Sarcoplasmic reticulum lumen
CAV1_HUMAN	Q03135	CAV1	CAV1_MOUSE	P49817	Cav1	M	-2	-1	-1	-1	1	Golgi apparatus membrane; Membrane; Peripheral membrane protein	Golgi apparatus membrane; Membrane; Peripheral membrane protein
SCAM1_HUMAN	O15126	SCAMP1	SCAM1_MOUSE	Q8K021	Scamp1	M	-2	-1	-1	0	0	Golgi apparatus membrane; Multi-pass membrane protein. Recycling endosome membrane	Golgi apparatus membrane; Multi-pass membrane protein. Recycling endosome membrane
MA2A1_HUMAN	Q16706	MAN2A1	MA2A1_MOUSE	P27046	Man2a1	M	-2	-1	-1	0	0	Golgi apparatus membrane; Single-pass membrane protein	Golgi apparatus membrane; Single-pass membrane protein
AP3B1_HUMAN	O00203	AP3B1	AP3B1_MOUSE	Q9Z1T1	Ap3b1	H	-2	-1	-1	0	0	Golgi apparatus; Peripheral membrane protein	Golgi apparatus; Peripheral membrane protein
PCYOX_HUMAN	Q9UHG3	PCYOX1	PCYOX_MOUSE	Q9CQF9	Pcyox1	HM	-2	-1	-1	0	0	Lysosome	Lysosome
CATB_HUMAN	P07858	CTSB	CATB_MOUSE	P10605	Ctsb	M	-2	-1	-1	0	0	Lysosome	Lysosome
MA2B1_HUMAN	O00754	MAN2B1	MA2B1_MOUSE	O09159	Man2b1	M	-2	-1	-1	0	0	Lysosome	Lysosome
MYH11_HUMAN	P35749	MYH11	MYH11_MOUSE	O08638	Myh11	M	-2	-1	-1	-1	1	Melanosome	Melanosome
ACOX1_HUMAN	Q15067	ACOX1	ACOX1_MOUSE	Q9R0H0	Acox1	M	-2	-1	-1	0	0	Peroxisome	Peroxisome
DHB4_HUMAN	P51659	HSD17B4	DHB4_MOUSE	P51660	Hsd17b4	M	-2	-1	-1	0	0	Peroxisome	Peroxisome
HMOX2_HUMAN	P30519	HMOX2	HMOX2_MOUSE	O70252	Hmox2	M	-3	-1	-1	-1	0	Endoplasmic reticulum; Microsome	Endoplasmic reticulum; Microsome

## Sheet: Secreted
hs_sw	hs_sw_id	hs_gene	mm_sw	mm_sw_id	mm_gene	evidence	total score	hs_subcell_loc	mm_subcell_loc	mgi_phenotype	heart3x	hs_subcell_loc	mm_subcell_loc
LAMA2_HUMAN	P24043	LAMA2	LAMA2_MOUSE	Q60675	Lama2	M	4	1	1	1	1	Secreted, extracellular space, extracellular matrix, basement membrane	Secreted, extracellular space, extracellular matrix, basement membrane
LAMB2_HUMAN	P55268	LAMB2	LAMB2_MOUSE	Q61292	Lamb2	M	4	1	1	1	1	Secreted, extracellular space, extracellular matrix, basement membrane	Secreted, extracellular space, extracellular matrix, basement membrane
PGS1_HUMAN	P21810	BGN	PGS1_MOUSE	P28653	Bgn	M	4	1	1	1	1	Secreted; extracellular space; extracellular matrix	Secreted; extracellular space; extracellular matrix
ADPGK_HUMAN	Q9BRR6	ADPGK	ADPGK_MOUSE	Q8VDL4	Adpgk	HM	3	1	1	1	0	Secreted	Secreted
CO4A1_HUMAN	P02462	COL4A1	CO4A1_MOUSE	P02463	Col4a1	M	3	1	1	0	1	Secreted, extracellular space, extracellular matrix, basement membrane	Secreted, extracellular space, extracellular matrix, basement membrane
LAMC1_HUMAN	P11047	LAMC1	LAMC1_MOUSE	P02468	Lamc1	M	3	1	1	0	1	Secreted, extracellular space, extracellular matrix, basement membrane	Secreted, extracellular space, extracellular matrix, basement membrane
NID1_HUMAN	P14543	NID1	NID1_MOUSE	P10493	Nid1	HM	2	1	1	-1	1	Secreted, extracellular space, extracellular matrix, basement membrane	Secreted, extracellular space, extracellular matrix, basement membrane
LAMA5_HUMAN	O15230	LAMA5	LAMA5_MOUSE	Q61001	Lama5	M	2	1	1	-1	1	Secreted, extracellular space, extracellular matrix, basement membrane	Secreted, extracellular space, extracellular matrix, basement membrane
PGBM_HUMAN	P98160	HSPG2	PGBM_MOUSE	Q05793	Hspg2	M	2	1	1	-1	1	Secreted, extracellular space, extracellular matrix, basement membrane	Secreted, extracellular space, extracellular matrix, basement membrane
LIPL_HUMAN	P06858	LPL	LIPL_MOUSE	P11152	Lpl	M	2	1	1	-1	1	Secreted; extracellular matrix; Membrane; Peripheral membrane protein	Secreted; extracellular matrix; Membrane; Peripheral membrane protein
FBN1_HUMAN	P35555	FBN1	FBN1_MOUSE	Q61554	Fbn1	M	2	1	1	-1	1	Secreted; extracellular space; extracellular matrix	Secreted; extracellular space; extracellular matrix
LAMA4_HUMAN	Q16363	LAMA4	LAMA4_MOUSE	P97927	Lama4	M	2	1	1	-1	1	Secreted; extracellular space; extracellular matrix	Secreted; extracellular space; extracellular matrix
MFGM_HUMAN	Q08431	MFGE8	MFGM_MOUSE	P21956	Mfge8	HM	2	1	1	0	0	Secreted; Membrane; Peripheral membrane protein	Secreted; Membrane; Peripheral membrane protein
AMD_HUMAN	P19021	PAM	AMD_MOUSE	P97467	Pam	HM	2	1	1	-1	1	Secretory vesicle membrane; Single-pass membrane protein	Secretory vesicle membrane; Single-pass membrane protein
CS010_HUMAN	Q969H8	C19orf10	CS010_MOUSE	Q9CPT4	D17Wsu104e	M	1	1	1	-1	0	Secreted; Endoplasmic reticulum-Golgi intermediate compartment	Secreted; Endoplasmic reticulum-Golgi intermediate compartment
POSTN_HUMAN	Q15063	POSTN	POSTN_MOUSE	Q62009	Postn	HM	1	1	1	-1	0	Secreted; extracellular space; extracellular matrix	Secreted; extracellular space; extracellular matrix
FINC_HUMAN	P02751	FN1	FINC_MOUSE	P11276	Fn1	M	1	1	1	-1	0	Secreted; extracellular space; extracellular matrix	Secreted; extracellular space; extracellular matrix
CO4A2_HUMAN	P08572	COL4A2	CO4A2_MOUSE	P08122	Col4a2	M	0	-1	1	-1	1	Secreted, extracellular space, extracellular matrix, basement membrane	Secreted, extracellular space, extracellular matrix, basement membrane
K1C10_HUMAN	P13645	KRT10	K1C10_MOUSE	P02535	Krt10	M	0	0	0	0	0	Secreted; extracellular space; Cell surface	Cell surface
CO3A1_HUMAN	P02461	COL3A1	CO3A1_MOUSE	P08121	Col3a1	HM	0	-1	1	0	0	Secreted; extracellular space; extracellular matrix	Secreted; extracellular space; extracellular matrix
CO1A2_HUMAN	P08123	COL1A2	CO1A2_MOUSE	Q01149	Col1a2	HM	-1	-1	1	-1	0	Secreted; extracellular space; extracellular matrix	Secreted; extracellular space; extracellular matrix
TSP1_HUMAN	P07996	THBS1	TSP1_MOUSE	P35441	Thbs1	M	-1	0	0	-1	0	Secreted; extracellular space; extracellular matrix	Secreted; extracellular space; extracellular matrix
